# Supplementary material for: Novel metabolic features in Acinetobacter baylyi ADP1 revealed by a multiomics approach
Source: Metabolomics. 2014 Apr 29;10(6):1223–38. doi: 10.1007/s11306-014-0662-x (PMC4213383; doi:10.1007/s11306-014-0662-x)
Supplement: Supplementary file 2 — Supplementary material 2 (XLSX 1019 kb) [file 11306_2014_662_MOESM2_ESM.xlsx]

## Sheet: Feuil1
	Supplementary materials for manuscript
	Novel metabolic features in Acinetobacter baylyi ADP1 revealed by a multiomics approach
	1-3Lucille Stuani, 1-3Christophe Lechaplais, 1-4Aaro V. Salminen, 1-3Béatrice Ségurens, 1-3Maxime Durot, 1-3Vanina Castelli, 1-3Agnès Pinet, 1-3Karine Labadie, 1-3Stéphane Cruveiller, 1-3Jean Weissenbach, 1-3Véronique de Berardinis, 1-3Marcel Salanoubat, 1-3Alain Perret*
	1Direction des Sciences du Vivant, Commissariat à l’Energie Atomique et aux Energies Alternatives (CEA), Institut de Génomique, Evry, France.
	2CNRS-UMR8030, Evry, France.
	3Université d’Evry Val d’Essonne, Evry, France.
	4Tampere University of Technology, Department of Chemistry and Bioengineering, Korkeakoulunkatu 10, 33720 Tampere, Finland
	*aperret@genoscope.cns.fr; Tel: 33-1-60-87-45-90; Fax: 33-1-60-87-25-14

## Sheet: Table S-2
Table S-2 AMP, ADP and ATP calibration curves in positive ionization mode with AEC calculations using RAW and XCMS data
POSITIVE MODE
Concentration (µM) AMP, ADP	Peak area AMP	Peak area ADP	Peak area ATP	Concentration (µM) ATP
0.1	106362
0.5	960814	19072
1	2006835	279413	9042.5	2
2.5	5.63263e+06	1572606	298306	5
5	12305324	4277252	1.57612e+06	10
7.5	1.83842e+07	6970913	2.89542e+06	15
10	2.38249e+07	9.60572e+06	4.32152e+06	20
RAW DATA				Linear coefficient	AMP	ADP	ATP									QUINATE
Q1D1-1	6295303	2625925	859751		2406426	921567	195136		2.61604	2.84941	4.40591		AEC=	0.59066		average=	0.657707		sd	0.0828617
Q1D1-2	6248844	2707805	888551						2.59673	2.93826	4.5535			0.59698
Q2D1-1	6444237	2604985	979693						2.67793	2.82669	5.02057			0.611287
Q2D1-2	6208450	2363429	879475						2.57995	2.56458	4.50698			0.599831
Q1D2-1	2193494	1730819	1145265						0.911515	1.87813	5.86906			0.786275
Q1D2-2	2092598	1643955	1114852						0.869588	1.78387	5.71321			0.789459
Q2D2-1	4784546	2331975	867078						1.98824	2.53045	4.44345			0.636977
Q2D2-2	4840539	2325987	940996						2.01151	2.52395	4.82226			0.650184
																SUCCINATE
S1D1-1	1419754	1687749	1297899						0.589984	1.83139	6.65125			0.834042		average=	0.843167		sd	0.0123417
S1D1-2	1407422	1737012	1337032						0.58486	1.88485	6.8518			0.836155
S2D1-1	1714346	1581772	1509915						0.712403	1.71639	7.73776			0.845513
S2D1-2	1493806	1379724	1350366						0.620757	1.49715	6.92013			0.848492
S1D2-1	899873	1030937	826609						0.373946	1.11868	4.23607			0.837086
S1D2-2	883388	1020856	814612						0.367095	1.10774	4.17459			0.836981
S2D2-1	1014467	1095117	956152						0.421566	1.18832	4.89993			0.84397
S2D2-2	992626	1111936	1025816						0.41249	1.20657	5.25693			0.852272
S1D3-1	1374844	1217011	1037397						0.571322	1.32059	5.31628			0.829136
S1D3-2	1384815	1262431	1036589						0.575465	1.36987	5.31214			0.82633
S2D3-1	1792953	1900988	2014864						0.745069	2.06278	10.3254			0.864736
S2D3-2	1841179	2002026	2069248						0.765109	2.17242	10.6041			0.863287
XCMS DATA																QUINATE
Q1D1-1	1.23109e+07	5.07681e+06	1.45167e+06						5.11583	5.50889	7.43925		AEC=	0.564311		average=	0.640355		sd	0.100653
Q1D1-2	1.21961e+07	5.2683e+06	1.52436e+06						5.06815	5.71668	7.81176			0.573767
Q2D1-1	1.25135e+07	5.00963e+06	1.70489e+06						5.20005	5.43599	8.73694			0.591284
Q2D1-2	1.19859e+07	4.59701e+06	1.59422e+06						4.98079	4.98825	8.1698			0.587906
Q1D2-1	4.27973e+06	3.35822e+06	2.03509e+06						1.77846	3.64403	10.4291			0.772863
Q1D2-2	4.08558e+06	3.18916e+06	1.95035e+06						1.69778	3.46059	9.99484			0.773772
Q2D2-1	9.33121e+06	4.55729e+06	1.56988e+06						3.87762	4.94515	8.04507			0.623532
Q2D2-2	9.41099e+06	4.52978e+06	1.6862e+06						3.91078	4.91531	8.64118			0.635408
																SUCCINATE
S1D1-1	2.83938e+06	3.28266e+06	2.34209e+06						1.17992	3.56204	12.0023			0.823168		average=	0.831668		sd	0.00560829
S1D1-2	2.78841e+06	3.36318e+06	2.40105e+06						1.15874	3.64942	12.3045			0.825658
S2D1-1	3.37091e+06	3.09188e+06	2.68485e+06						1.40079	3.35502	13.7589			0.833737
S2D1-2	3.00496e+06	2.68194e+06	2.44142e+06						1.24872	2.91019	12.5114			0.837806
S1D2-1	1.75276e+06	2.01174e+06	1.48196e+06						0.728365	2.18295	7.59449			0.826778
S1D2-2	1.71935e+06	1.96793e+06	1.44621e+06						0.714483	2.13542	7.41131			0.826317
S2D2-1	1.98397e+06	2.13404e+06	1.69275e+06						0.824447	2.31567	8.67471			0.832221
S2D2-2	1.94107e+06	2.15504e+06	1.78613e+06						0.806621	2.33845	9.15323			0.83934
S1D3-1	2.66719e+06	2.30536e+06	1.79398e+06						1.10836	2.50156	9.19348			0.815741
S1D3-2	2.66587e+06	2.42431e+06	1.81914e+06						1.10781	2.63064	9.32242			0.814474
S2D3-1	3.45645e+06	3.66705e+06	3.47195e+06						1.43634	3.97914	17.7925			0.852382
S2D3-2	3.60018e+06	3.84314e+06	3.62883e+06						1.49607	4.17023	18.5964			0.8524

## Sheet: Table S-4
Table S-4 Expression profiles of log phase cultures of Acinetobacter baylyi ADP1 grown on succinate and quinate
Label	Name	Product	Begin	End	Length	MA quinate 20mM/MA succinate 20mM (B/A)baseMean	baseMeanA	baseMeanB	foldChange	log2FoldChange	pval	padj
ACIAD1704	pcaI	3-oxoadipate CoA-transferase subunit A (Beta- ketoadipate:succinyl-CoA transferase subunit A)	1709228	1709914	687	988	2.77	1974	712	9.48	4.31e-131	1.1e-128
ACIAD1705	pcaJ	3-oxoadipate CoA-transferase subunit B (Beta- ketoadipate:succinyl-CoA transferase subunit B)	1709925	1710578	654	279	1.23	556	452	8.82	1.27e-77	2.62e-75
ACIAD1706	pcaF	beta-ketoadipyl CoA thiolase	1710591	1711796	1206	889	4	1773	443	8.79	1.3e-127	3.06e-125
ACIAD1707	pcaB	3-carboxy-cis,cis-muconate cycloisomerase (3-carboxymuconate lactonizing enzyme) (CMLE)	1711808	1713163	1356	103000	507	205000	404	8.66	9.5e-237	3.14e-233
ACIAD1710	pcaC	gamma-carboxymuconolactone decarboxylase (CMD)	1715372	1715776	405	4121	24	8219	346	8.44	5.81e-170	1.6e-167
ACIAD1711	pcaH	protocatechuate 3,4-dioxygenase beta chain (3,4-PCD)	1715798	1716523	726	6343	53	12600	237	7.89	1.77e-183	5.31e-181
ACIAD1712	pcaG	protocatechuate 3,4-dioxygenase alpha chain (3,4-PCD)	1716541	1717170	630	23600	203	46900	231	7.85	2.26e-222	1.07e-219
ACIAD1709	pcaK	4-hydroxybenzoate transporter (MFS superfamily)	1713983	1715356	1374	8171	71	16300	228	7.83	1.93e-191	7.1e-189
ACIAD1713	quiB	catabolic 3-dehydroquinate dehydratase (3- dehydroquinase)	1717288	1718112	825	65400	989	130000	131	7.04	1.14e-234	9.39e-232
ACIAD1714	quiC	3-dehydroshikimate dehydratase (DHS dehydratase) (DHSase)	1718132	1719592	1461	155000	2566	308000	120	6.91	2.1e-236	3.46e-233
ACIAD1708	pcaD	3-oxoadipate enol-lactonase I (Enol-lactone hydrolase I) (Beta-ketoadipate enol-lactone hydrolase I)	1713160	1713960	801	6594	111	13100	117	6.87	1.29e-184	4.27e-182
ACIAD1715	quiX	porin	1719660	1720979	1320	14800	479	29100	61	5.93	2.54e-209	1.05e-206
ACIAD0349	-	conserved hypothetical protein; putative fusaric acid resistance protein	342115	344214	2100	27500	1553	53500	34	5.11	1.17e-225	6.46e-223
ACIAD0983	vanP	putative porin for vanillate trafficking	969761	971044	1284	55800	3585	108000	30	4.91	3.41e-235	3.76e-232
ACIAD1719	pobA	p-hydroxybenzoate hydroxylase (4-hydroxybenzoate 3- monooxygenase)	1725951	1727165	1215	639	43	1235	29	4.84	1.03e-115	2.28e-113
ACIAD0982	vanK	vanillate transporter (MFS superfamily)	968383	969729	1347	265000	18100	512000	28	4.82	2.96e-233	1.96e-230
ACIAD1427	-	putative fatty acid and hydrocarbon transporter (SalD)	1422922	1424088	1167	50	4.93	96	19	4.28	3.6e-26	2.7e-24
ACIAD1429	areB	aryl-alcohol dehydrogenase	1425343	1426458	1116	390	42	738	17	4.12	2.71e-57	4.48e-55
ACIAD1716	quiA	quinate/shikimate dehydrogenase [Pyrroloquinoline-quinone] (NAD(P)-independent quinate dehydrogenase)	1721187	1723583	2397	21100	2295	39900	17	4.12	6.31e-56	9.93e-54
ACIAD1430	areC	benzaldehyde dehydrogenase II	1426486	1428006	1521	308	41	575	14	3.79	5.54e-39	5.54e-37
ACIAD1702	pcaU	regulatory protein for pca operon (activator)	1708109	1708945	837	1231	172	2289	13	3.73	8e-66	1.55e-63
ACIAD0351	-	conserved hypothetical protein; putative fusaric acid resistance protein FusE	344445	345461	1017	1674	246	3102	13	3.66	3.11e-65	5.71e-63
ACIADrnpBRNA	rnpB	RNA component of the ribonuclease P	2831879	2832237	359	1107	186	2027	11	3.44	1.84e-47	2.53e-45
ACIAD0350	-	conserved hypothetical protein; putative membrane protein	344198	344410	213	357	63	650	10	3.36	2.55e-44	3.24e-42
ACIAD3048	-	putative transporter	2976484	2977746	1263	262	58	466	8.07	3.01	5.1e-49	7.32e-47
ACIAD0970	-	putative iron transport protein (ABC superfamily, membrane)	957037	958053	1017	1278	289	2267	7.85	2.97	5.33e-41	5.87e-39
ACIAD1813	-	conserved hypothetical protein; putative signal peptide	1818955	1819884	930	123	28	217	7.84	2.97	1e-21	4.87e-20
ACIAD3468	-	conserved hypothetical protein	3394100	3394867	768	518	118	917	7.78	2.96	3.8e-58	6.6e-56
ACIAD3589	-	putative amino acid transport protein (ABC superfamily, membrane) (gluP)	3507882	3508550	669	2.61	0.62	4.6	7.47	2.9	0.0256	0.0531
ACIAD2838	groEL	chaperone Hsp60, peptide-dependent ATPase, heat shock protein	2775302	2776936	1635	101000	23900	178000	7.45	2.9	9.72e-32	8.45e-30
ACIAD0347	-	putative transcriptional regulator	340879	341667	789	898	218	1577	7.22	2.85	6.42e-33	6.06e-31
ACIAD0642	trpA	tryptophan synthase alpha chain	630720	631523	804	4800	1359	8241	6.06	2.6	1.2e-46	1.59e-44
ACIAD2420	-	conserved hypothetical protein; putative monooxygenase	2384206	2385228	1023	233	68	399	5.88	2.56	1e-20	4.48e-19
ACIAD2146	-	conserved hypothetical protein; putative membrane protein	2129384	2129788	405	1.57	0.46	2.68	5.78	2.53	0.11	0.18
ACIAD0625	-	conserved hypothetical protein; putative signal peptide	613979	614296	318	26	7.56	44	5.78	2.53	1.76e-07	1.41e-06
ACIAD3619	dapB	4-hydroxy-tetrahydrodipicolinate reductase	3530801	3531622	822	644	193	1095	5.67	2.5	8.76e-40	9.04e-38
ACIAD1449	catJ	3-oxoadipate CoA-transferase subunit B (Beta-ketoadipate:succinyl-CoA transferase subunit B)	1446922	1447575	654	5.64	1.69	9.58	5.66	2.5	0.00398	0.0106
ACIAD1579	-	putative ferredoxin (electron transport iron-sulfur protein)	1571127	1571441	315	66	20	113	5.54	2.47	1.18e-12	2e-11
ACIAD1018	acoB	Acetoin dehydrogenase E1 component beta-subunit	1009104	1010123	1020	78	24	132	5.51	2.46	2.27e-14	4.72e-13
ACIAD3206	rpsN	30S ribosomal protein S14	3128403	3128708	306	8794	2734	14900	5.43	2.44	2.86e-26	2.19e-24
ACIAD0062	nadC	nicotinate-nucleotide pyrophosphorylase (quinolinate phosphoribosyltransferase)	59258	60127	870	259	81	438	5.4	2.43	6.55e-19	2.52e-17
ACIAD0407	hslO	heat shock protein Hsp33	408145	409032	888	2571	815	4326	5.31	2.41	6.76e-43	7.7e-41
ACIAD0825	mreB	rod shape-determining protein	814549	815589	1041	4982	1592	8373	5.26	2.4	2.05e-22	1.15e-20
ACIAD1014	-	putative transcriptional regulator; putative regulator of acetoin metabolisme	1005416	1006531	1116	1250	402	2098	5.22	2.38	1.89e-40	2.02e-38
ACIAD1442	catA	catechol 1,2-dioxygenase	1439848	1440783	936	546	176	916	5.21	2.38	8.2e-51	1.23e-48
ACIAD3046	rplT	50S ribosomal protein L20, also posttranslational autoregulator	2975691	2976050	360	9942	3235	16600	5.15	2.36	3.8e-44	4.65e-42
ACIAD1477	-	conserved hypothetical protein; putative TonB-related protein	1475520	1476311	792	14	4.63	24	5.13	2.36	5.74e-05	0.000255
ACIAD3525	pyrE	orotate phosphoribosyltransferase	3453068	3453781	714	315	103	527	5.11	2.35	2.67e-19	1.06e-17
ACIAD2504	pqqB	coenzyme PQQ synthesis protein B (Coenzyme PQQ synthesis protein V)	2460231	2461145	915	125	41	209	5.1	2.35	1.04e-17	3.46e-16
ACIAD1577	-	putative aldehyde dehydrogenase	1568499	1569962	1464	154	51	257	5.06	2.34	3.95e-16	1.06e-14
ACIAD0405	-	conserved hypothetical protein	406666	406989	324	518	173	862	4.99	2.32	1.9e-20	8.27e-19
ACIAD3193	rplQ	50S ribosomal protein L17	3121527	3121904	378	9979	3376	16600	4.91	2.3	9.91e-44	1.17e-41
ACIAD3313	rpsP	30S ribosomal protein S16	3218930	3219187	258	5557	1882	9233	4.91	2.29	3.88e-37	3.77e-35
ACIAD2759	-	putative transcriptional regulator (GntR family)	2698248	2698994	747	580	197	963	4.88	2.29	4.31e-24	3.03e-22
ACIAD3213	rpsC	30S ribosomal protein S3	3130927	3131679	753	27700	9478	45900	4.85	2.28	1.21e-27	9.78e-26
ACIAD2925	rpoD	sigma D (sigma 70) factor of RNA polymerase , major sigma factor during exponential growth	2854534	2856423	1890	36100	12500	59800	4.79	2.26	4.92e-21	2.26e-19
ACIAD3216	rplB	50S ribosomal protein L2	3132311	3133135	825	27600	9589	45600	4.76	2.25	1.97e-27	1.55e-25
ACIAD3038	rho	transcription termination factor	2967985	2969253	1269	16800	5840	27700	4.75	2.25	3.47e-22	1.82e-20
ACIAD0861	-	putative ribosomal large subunit pseudouridine synthase B (Pseudouridylate synthase) (Uracil hydrolyase)	848321	849262	942	1010	353	1667	4.73	2.24	7.69e-22	3.85e-20
ACIAD3196	rpsK	30S ribosomal protein S11	3123585	3123971	387	7857	2765	12900	4.68	2.23	3.23e-23	2.13e-21
ACIAD0299	tufB	protein chain elongation factor EF-Tu, possible GTP-binding factor (duplicate of tufA)	297344	298534	1191	11900	4187	19500	4.66	2.22	1.4e-32	1.28e-30
ACIAD2876	sucA	2-oxoglutarate decarboxylase E1 component of the 2-oxoglutarate dehydrogenase complex	2817487	2820327	2841	44100	15900	72400	4.57	2.19	4.75e-18	1.69e-16
ACIAD3394	-	conserved hypothetical protein	3309014	3309397	384	1932	695	3169	4.56	2.19	4.86e-23	3.15e-21
ACIAD3205	rpsH	30S ribosomal protein S8	3127995	3128390	396	7707	2776	12600	4.55	2.19	8.98e-24	6.18e-22
ACIAD3042	pheS	phenylalanyl-tRNA synthetase, alpha-subunit	2972798	2973790	993	610	220	1000	4.55	2.19	1.42e-21	6.8e-20
ACIAD2315	-	putative poly(R)-hydroxyalkanoic acid synthase	2280314	2281417	1104	1876	677	3076	4.54	2.18	1.16e-24	8.31e-23
ACIAD0263	thrC	threonine synthase, pyridoxal-5\'-phosphate-dependent enzyme	262869	264008	1140	3990	1440	6539	4.54	2.18	1.44e-22	8.33e-21
ACIAD1443	-	conserved hypothetical protein; putative GTP-binding protein	1440793	1442127	1335	121	44	199	4.5	2.17	2.03e-13	3.76e-12
ACIAD1426	salE	salicylate esterase	1422172	1422891	720	271	99	443	4.47	2.16	5.49e-18	1.91e-16
ACIAD1428	areA	esterase for aryl ester catabolic pathway	1424279	1425259	981	468	172	765	4.46	2.16	2.04e-22	1.15e-20
ACIAD3219	rplC	50S ribosomal protein L3	3134078	3134716	639	8756	3218	14300	4.44	2.15	4.88e-21	2.26e-19
ACIAD1691	dcaC	oxidoreductase; putative ketoacyl-CoA reductase	1696130	1696894	765	42	15	68	4.44	2.15	7.46e-08	6.38e-07
ACIAD0711	-	conserved hypothetical protein; putative signal peptide	699106	699870	765	1648	609	2688	4.42	2.14	8.62e-28	7.12e-26
ACIAD2443	prmA	methylation of 50S ribosomal subunit protein L11 (ribosomal protein L11 methyltransferase)	2408200	2409111	912	383	142	625	4.42	2.14	7.91e-28	6.7e-26
ACIAD3214	rplV	50S ribosomal protein L22	3131681	3132013	333	12500	4629	20400	4.41	2.14	2.41e-18	8.83e-17
ACIAD0979	vanB	vanillate O-demethylase oxidoreductase (Vanillate degradation ferredoxin-like protein)	965539	966495	957	202	75	328	4.37	2.13	2.76e-16	7.66e-15
ACIAD1453	-	putative transcriptional regulator	1451276	1451692	417	39	14	63	4.36	2.13	1.03e-07	8.59e-07
ACIAD2078	purT	phosphoribosylglycinamide formyltransferase 2	2058547	2059761	1215	2453	917	3989	4.35	2.12	1.6e-18	5.95e-17
ACIAD0884	fusA	protein chain elongation factor EF-G, GTP-binding	866071	868209	2139	107000	40000	173000	4.34	2.12	3.89e-16	1.05e-14
ACIAD3203	rplR	50S ribosomal protein L18	3127083	3127433	351	19000	7110	30800	4.33	2.12	8.1e-20	3.34e-18
ACIAD1450	catF	beta-ketoadipyl CoA thiolase	1447588	1448793	1206	25	9.41	41	4.32	2.11	1.13e-05	6.21e-05
ACIAD0540	pta	phosphate acetyltransferase	527524	529686	2163	1478	558	2397	4.3	2.1	2.82e-18	1.01e-16
ACIAD1571	caiD	carnitinyl-CoA dehydratase (Crotonobetainyl-CoA hydratase)	1562518	1563300	783	48	18	78	4.27	2.1	3.28e-08	2.94e-07
ACIAD0307	rpoB	DNA-directed RNA polymerase beta chain (Transcriptase beta chain) (RNA polymerase beta subunit)	302457	306545	4089	53800	20400	87100	4.26	2.09	2.5e-25	1.83e-23
ACIAD3654	dnaK	chaperone Hsp70 in DNA biosynthesis/cell division	3570842	3572785	1944	92400	35200	150000	4.25	2.09	3.19e-16	8.78e-15
ACIAD1437	benB	benzoate 1,2-dioxygenase beta subunit	1435605	1436114	510	11	4.16	18	4.23	2.08	0.00109	0.00339
ACIAD0885	tufA	protein chain elongation factor EF-Tu (duplicate of tufB)	868262	869491	1230	30300	11600	49000	4.22	2.08	2.39e-22	1.29e-20
ACIAD2447	purH	bifunctional protein [Includes: phosphoribosylaminoimidazolecarboxamide formyltransferase (AICAR transformylase); IMP cyclohydrolase (Inosinicase) (IMP synthetase) (ATIC)]	2410701	2412275	1575	34800	13400	56300	4.21	2.07	4.17e-21	1.97e-19
ACIAD2929	-	putative alcohol dehydrogenase	2858161	2859345	1185	1425	550	2299	4.18	2.06	2.34e-32	2.08e-30
ACIAD3455	uvrA	excinuclease ABC subunit A	3376566	3379463	2898	1249	483	2014	4.17	2.06	1.9e-20	8.27e-19
ACIAD3200	rplO	50S ribosomal protein L15	3125956	3126396	441	15600	6061	25200	4.16	2.06	1.01e-22	5.96e-21
ACIAD1817	-	putative transcriptional regulator (AraC family)	1823583	1824239	657	66	26	106	4.12	2.04	1.26e-08	1.2e-07
ACIAD2507	pqqE	coenzyme PQQ synthesis protein E (Coenzyme PQQ synthesis protein III)	2462156	2463331	1176	345	135	555	4.11	2.04	3.56e-16	9.72e-15
ACIAD1639	-	putative surface protein (partial adhesin)	1635004	1637166	2163	7781	3048	12500	4.11	2.04	9.22e-23	5.54e-21
ACIAD3382	metY	homocysteine synthase	3293919	3295202	1284	466	183	748	4.09	2.03	3.2e-22	1.7e-20
ACIAD1830	-	putative monooxygenase	1837793	1838863	1071	388	152	623	4.09	2.03	1.56e-16	4.61e-15
ACIAD0980	vanA	vanillate O-demethylase oxygenase subunit (4-hydroxy-3-methoxybenzoate demethylase)	966498	967574	1077	268	106	431	4.08	2.03	2.73e-18	9.91e-17
ACIAD1187	idh	isocitrate dehydrogenase	1184683	1186914	2232	28800	11400	46200	4.05	2.02	2.45e-23	1.65e-21
ACIAD1737	accB	biotin carboxyl carrier protein of acetyl-CoA carboxylase (BCCP)	1745822	1746244	423	961	382	1539	4.03	2.01	6.83e-23	4.26e-21
ACIAD3390	-	putative acetyl-CoA hydrolase/transferase	3304318	3305832	1515	6639	2645	10600	4.02	2.01	5.83e-16	1.51e-14
ACIAD2329	-	conserved hypothetical protein; putative membrane protein	2292524	2293399	876	1002	400	1603	4.01	2	4.06e-22	2.06e-20
ACIAD3567	serB	phosphoserine phosphatase	3490419	3491639	1221	544	217	870	4.01	2	1.65e-19	6.73e-18
ACIAD0264	hom	homoserine dehydrogenase	264069	265382	1314	2154	862	3447	4	2	2.25e-20	9.63e-19
ACIAD1689	dcaF	beta-ketoadipyl CoA thiolase	1693338	1694543	1206	83	33	133	3.99	1.99	6.2e-10	7.4e-09
ACIAD3218	rplD	50S ribosomal protein L4, regulates expression of S10 operon	3133464	3134081	618	47100	18900	75300	3.98	1.99	2.4e-16	6.79e-15
ACIAD3194	rpoA	RNA polymerase, alpha subunit	3121923	3122930	1008	137000	55000	218000	3.97	1.99	1.25e-16	3.76e-15
ACIAD0984	-	putative hydroxylase involved in salicylate metabolism (SalA-like)	971137	972282	1146	317	129	504	3.9	1.96	6.04e-17	1.86e-15
ACIAD0013	tyrS	tyrosyl-tRNA synthetase	13646	14860	1215	630	257	1002	3.9	1.96	1.82e-17	5.95e-16
ACIAD2591	cysP	sulfate transport protein (ABC superfamily, peri_bind)	2549449	2550450	1002	461	188	733	3.89	1.96	8.24e-23	5.04e-21
ACIAD1017	acoA	Acetoin dehydrogenase E1 component alpha-subunit	1008126	1009088	963	164	67	260	3.86	1.95	1.77e-14	3.75e-13
ACIAD2505	pqqC	coenzyme PQQ synthesis protein C (Coenzyme PQQ synthesis protein I)	2461135	2461902	768	2625	1082	4168	3.85	1.95	6.51e-18	2.24e-16
ACIAD0927	emrB	multidrug resistance transmembrane protein (MFS superfamily)	909460	911007	1548	415	171	658	3.85	1.95	6.4e-16	1.64e-14
ACIAD1190	icd	isocitrate dehydrogenase	1188428	1189738	1311	3005	1243	4766	3.83	1.94	2.22e-16	6.36e-15
ACIAD3208	rplX	50S ribosomal protein L24	3129270	3129590	321	6894	2875	10900	3.79	1.92	2.33e-16	6.63e-15
ACIAD3383	acr1	fatty acyl-CoA reductase (hexadecanal dehydrogenase,acylating)	3295450	3296361	912	1459	610	2307	3.78	1.92	1.84e-16	5.32e-15
ACIAD3212	rplP	50S ribosomal protein L16	3130510	3130923	414	198000	83000	313000	3.77	1.91	5.6e-12	9.07e-11
ACIAD3621	dnaJ	heat shock protein (Hsp40), co-chaperone with DnaK	3531742	3532848	1107	2004	841	3168	3.77	1.91	2.18e-15	5.13e-14
ACIAD3182	prlC	oligopeptidase A	3110802	3112856	2055	21300	8951	33700	3.77	1.91	7.22e-16	1.81e-14
ACIAD0316	htpG	chaperone Hsp90, heat shock protein C 62,5	316092	318014	1923	166000	69700	261000	3.75	1.91	4.08e-11	5.79e-10
ACIAD0879	fabB	beta-ketoacyl-ACP synthase I (3-oxoacyl-[acyl-carrier-protein] synthase I)	861789	863018	1230	9183	3871	14500	3.74	1.9	6.4e-19	2.49e-17
ACIAD1812	-	putative cyclase	1818139	1818924	786	242	102	382	3.74	1.9	1.3e-13	2.49e-12
ACIAD3047	rpmI	50S ribosomal protein L35	2976062	2976256	195	30500	12900	48200	3.73	1.9	3.23e-14	6.55e-13
ACIAD0541	ack	acetate kinase (propionate kinase)	529730	530935	1206	960	406	1514	3.73	1.9	2.25e-22	1.24e-20
ACIAD1925	fda	fructose-1,6-bisphosphate aldolase, class II	1915285	1916322	1038	10100	4251	15900	3.73	1.9	9.05e-18	3.08e-16
ACIAD2516	atoB	acetyl-CoA acetyltransferase with thiolase domain	2471171	2472355	1185	462	196	728	3.72	1.9	3.92e-22	2.02e-20
ACIAD3035	accA	acetyl-coenzyme A carboxylase carboxyl transferase (alpha subunit)	2964663	2965487	825	20300	8628	31900	3.7	1.89	2.38e-17	7.65e-16
ACIAD3443	-	conserved hypothetical protein	3362059	3363405	1347	4970	2116	7823	3.7	1.89	5.43e-18	1.91e-16
ACIAD1065	rubB	rubredoxin-NAD(+) reductase	1061554	1062735	1182	615	262	969	3.7	1.89	9.42e-18	3.17e-16
ACIAD3195	rpsD	30S ribosomal protein S4	3122949	3123572	624	33200	14100	52200	3.69	1.89	1.28e-18	4.86e-17
ACIAD1753	mdcA	malonate decarboxylase, alpha subunit	1759599	1761278	1680	166	71	262	3.68	1.88	1.78e-11	2.63e-10
ACIAD0997	-	L-aspartate dehydrogenase (NadX)	981843	982634	792	35	15	55	3.66	1.87	8.33e-06	4.72e-05
ACIAD2907	prs	ribose-phosphate pyrophosphokinase (Phosphoribosyl pyrophosphate synthetase)	2844457	2845410	954	2090	899	3281	3.65	1.87	2.87e-20	1.22e-18
ACIAD3371	gltX	glutamyl-tRNA synthetase	3280430	3281938	1509	1556	671	2440	3.64	1.86	1.31e-15	3.16e-14
ACIAD1687	caiB	L-carnitine dehydrogenase	1691122	1692345	1224	387	167	608	3.64	1.86	6.29e-15	1.41e-13
ACIAD1828	-	putative short-chain dehydrogenase/reductase SDR protein	1834859	1836451	1593	87	38	137	3.64	1.86	1.86e-09	2.02e-08
ACIAD2255	glyA	serine hydroxymethyltransferase	2226219	2227472	1254	4420	1908	6932	3.63	1.86	2.56e-19	1.03e-17
ACIAD3536	puuE	allantoinase	3462243	3463220	978	273	118	428	3.62	1.86	3.15e-13	5.75e-12
ACIAD3204	rplF	50S ribosomal protein L6	3127448	3127981	534	13800	5981	21600	3.61	1.85	9.31e-15	2.05e-13
ACIAD0609	aspS	aspartyl-tRNA synthetase	597289	599127	1839	4421	1927	6914	3.59	1.84	5.78e-19	2.27e-17
ACIADmisc_RNA_2	-	Cobalamin	624347	624557	211	158	69	247	3.58	1.84	6.26e-11	8.65e-10
ACIAD2395	acnB	aconitate hydratase 2	2350951	2353590	2640	25500	11200	39800	3.57	1.83	1.8e-14	3.78e-13
ACIAD3202	rpsE	30S ribosomal protein S5	3126583	3127080	498	52900	23300	82500	3.54	1.82	1.6e-13	3.02e-12
ACIAD3084	-	putative transport protein (MFS superfamily)	3009926	3011122	1197	473	209	737	3.53	1.82	1.51e-13	2.87e-12
ACIAD0883	rpsG	30S ribosomal protein S7	865423	865893	471	22800	10100	35500	3.51	1.81	1.08e-15	2.63e-14
ACIAD0597	ilvE	branched-chain amino acid transferase	587193	588128	936	2552	1135	3970	3.5	1.81	8.2e-17	2.48e-15
ACIAD2871	trpS	tryptophanyl-tRNA synthetase	2811122	2812135	1014	2912	1297	4526	3.49	1.8	2.56e-16	7.17e-15
ACIAD1927	pgk	phosphoglycerate kinase	1916850	1918037	1188	4686	2093	7278	3.48	1.8	1.82e-17	5.95e-16
ACIAD0694	fadA	3-ketoacyl-CoA thiolase, Acetyl-CoA acetyltransferase	682261	683436	1176	5478	2450	8507	3.47	1.8	5.85e-16	1.51e-14
ACIAD0551	nagZ	beta-N-acetyl-D-glucosaminidase	542775	543794	1020	425	190	660	3.47	1.8	4.11e-14	8.14e-13
ACIAD0810	-	hypothetical protein; putative signal peptide	802912	803142	231	22	9.86	34	3.46	1.79	0.000221	0.000851
ACIAD0636	trpB	tryptophan synthase beta chain	625346	626557	1212	1654	741	2567	3.46	1.79	2.44e-15	5.72e-14
ACIAD1126	pepP	aminopeptidase P	1113493	1114818	1326	1852	835	2869	3.43	1.78	2.94e-14	6e-13
ACIAD2874	lpd	dihydrolipoamide dehydrogenase E3 subunit of 2-oxoglutarate dehydrogenase complex (Glycine oxidation system L-factor)	2814788	2816221	1434	339000	153000	525000	3.43	1.78	1.32e-08	1.25e-07
ACIAD1404	iscS	cysteine desulfurase used in synthesis of Fe-S cluster (tRNA 4-thiouridine sulfurtransferase )	1398025	1399242	1218	4213	1906	6521	3.42	1.77	4.38e-14	8.6e-13
ACIAD1829	-	putative enoyl-CoA hydratase (PaaG-like)	1836465	1837568	1104	119	54	184	3.42	1.77	1.35e-09	1.51e-08
ACIAD0634	-	putative TonB-dependent Outer membrane receptor for vitamin B12/cobalamin transport (Btub)	622432	624327	1896	1835	831	2839	3.42	1.77	2.88e-14	5.91e-13
ACIAD3395	hisB	imidazoleglycerol-phosphate dehydratase	3309483	3310091	609	905	410	1400	3.41	1.77	2.64e-14	5.46e-13
ACIAD2860	carA	carbamoyl-phosphate synthase, small chain	2794394	2795533	1140	3920	1781	6060	3.4	1.77	1.1e-13	2.13e-12
ACIAD0703	typA	GTP-binding elongation factor family protein	690306	692138	1833	30400	13800	47000	3.4	1.76	2.68e-13	4.92e-12
ACIAD3201	rpmD	50S ribosomal protein L30	3126400	3126576	177	41200	18800	63500	3.38	1.76	8.55e-12	1.31e-10
ACIAD1756	mdcD	malonate decarboxylase, beta subunit	1762460	1763311	852	128	58	198	3.38	1.76	6.9e-09	6.95e-08
ACIAD0515	thyA	thymidylate synthase (TS) (TSase)	502907	503749	843	193	88	298	3.38	1.76	6.1e-11	8.47e-10
ACIAD1438	benC	benzoate 1,2-dioxygenase electron transfer component [Includes: Ferredoxin; Ferredoxin--NAD(+) reductase]	1436157	1437203	1047	40	18	62	3.37	1.75	4.31e-05	0.000201
ACIAD1257	hisZ	ATP phosphoribosyltransferase	1255511	1256677	1167	1016	466	1565	3.36	1.75	5.2e-15	1.2e-13
ACIAD2886	gltA	citrate synthase	2825328	2826602	1275	15100	6919	23200	3.35	1.75	6.76e-13	1.19e-11
ACIAD0304	rplA	50S ribosomal protein L1	300269	300964	696	8219	3780	12700	3.35	1.74	3.35e-13	6.09e-12
ACIAD0538	fumA	fumarate hydratase	525159	526685	1527	6844	3157	10500	3.34	1.74	8.76e-14	1.7e-12
ACIAD3268	glyQ	glycyl-tRNA synthetase, alpha chain	3181266	3182243	978	1051	484	1619	3.34	1.74	8.68e-15	1.92e-13
ACIAD2596	cysA	sulfate permease A protein, chromate resistance (ABC superfamily, atp_bind)	2552893	2553954	1062	159	74	245	3.32	1.73	1.79e-10	2.28e-09
ACIAD2131	-	hypothetical protein	2119958	2120098	141	1	0.46	1.53	3.31	1.73	0.67	0.75
ACIAD0635	trpF	N-(5\'-phosphoribosyl)anthranilate isomerase (PRAI)	624670	625344	675	520	243	796	3.28	1.71	7.85e-13	1.36e-11
ACIAD1622	-	putative transcriptional regulator (AraC family) (nitrilase regulator)	1619391	1620350	960	1221	571	1871	3.28	1.71	1.89e-13	3.52e-12
ACIAD3399	-	putative peptide synthetase	3312334	3316326	3993	1500	702	2297	3.27	1.71	5.85e-15	1.34e-13
ACIAD1454	-	putative Zn-dependent oxidoreductase	1451791	1452804	1014	280	131	428	3.27	1.71	1.34e-11	2.01e-10
ACIAD1578	-	putative aryl-alcohol dehydrogenase (Benzyl alcohol dehydrogenase) (XylB-like)	1569992	1571107	1116	78	37	119	3.26	1.71	4.68e-07	3.49e-06
ACIAD3312	rimM	16S rRNA processing protein	3218362	3218910	549	4930	2316	7544	3.26	1.7	6.1e-13	1.08e-11
ACIAD1448	catI	3-oxoadipate CoA-transferase subunit A (Beta-ketoadipate:succinyl-CoA transferase subunit A)	1446225	1446911	687	11	5.24	17	3.25	1.7	0.011	0.0258
ACIAD1723	hcaD	acyl coenzyme A dehydrogenase	1730745	1731884	1140	20	9.41	30	3.24	1.7	0.000613	0.00209
ACIAD2839	groES	chaperone Hsp10, affects cell division	2776997	2777287	291	13800	6517	21000	3.23	1.69	6.37e-13	1.12e-11
ACIAD3007	-	conserved hypothetical protein; putative membrane protein	2935307	2935975	669	262	124	400	3.23	1.69	1.6e-11	2.38e-10
ACIAD0930	glpK	glycerol kinase	913230	914717	1488	704	333	1075	3.23	1.69	7.74e-16	1.92e-14
ACIAD3238	-	conserved hypothetical protein; putative signal peptide	3153856	3154455	600	691	327	1054	3.22	1.69	4.23e-16	1.13e-14
ACIAD0438	rne	ribonuclease E (RNase E): endoribonuclease for rRNA processing and mRNA degradation	436009	439425	3417	12500	5936	19100	3.22	1.69	2.96e-12	4.93e-11
ACIAD3570	ribB/A	bifunctional protein [Includes: 3,4-dihydroxy-2-butanone 4-phosphate synthase; GTP cyclohydrolase II]	3493308	3494429	1122	3365	1606	5124	3.19	1.67	8.69e-14	1.7e-12
ACIAD0302	rplK	50S ribosomal protein L11	299837	300265	429	8739	4194	13300	3.17	1.66	3.79e-12	6.26e-11
ACIAD3083	-	conserved hypothetical protein	3009447	3009911	465	264	127	402	3.16	1.66	8.98e-10	1.04e-08
ACIAD3013	rpsI	30S ribosomal protein S9	2939435	2939821	387	22300	10800	33900	3.15	1.65	4.39e-11	6.19e-10
ACIAD1547	-	conserved hypothetical protein	1545909	1546775	867	54	26	81	3.14	1.65	1.2e-05	6.53e-05
ACIAD1827	-	putative flavoprotein oxidoreductase	1834181	1834837	657	169	81	256	3.14	1.65	6.43e-10	7.64e-09
ACIAD2028	aroC	chorismate synthase	2018141	2019232	1092	1051	509	1592	3.13	1.65	3.9e-13	7.04e-12
ACIAD0868	-	conserved hypothetical protein	853175	853735	561	57200	27600	86700	3.13	1.65	1.12e-09	1.27e-08
ACIAD0308	rpoC	DNA-directed RNA polymerase beta\' chain (Transcriptase beta\' chain) (RNA polymerase beta\' subunit)	306586	310827	4242	26700	13000	40500	3.12	1.64	3.04e-10	3.8e-09
ACIAD0926	emrA	multidrug resistance secretion protein	908317	909453	1137	2015	981	3049	3.11	1.64	7.08e-13	1.24e-11
ACIAD1478	hemO	heme oxygenase	1476344	1476943	600	52	25	79	3.09	1.63	1.42e-05	7.57e-05
ACIAD3296	-	conserved hypothetical protein	3203690	3204007	318	679	332	1025	3.08	1.62	7.34e-12	1.16e-10
ACIAD0724	nrdA	ribonucleoside diphosphate reductase, alpha subunit	707455	710280	2826	6790	3326	10300	3.08	1.62	1.3e-11	1.97e-10
ACIAD3106	leuS	leucyl-tRNA synthetase	3028827	3031448	2622	2667	1314	4021	3.06	1.61	3.45e-11	4.96e-10
ACIAD2544	-	putative flavin reductase	2504335	2505267	933	50	25	75	3.05	1.61	1e-05	5.59e-05
ACIAD2037	metK	methionine adenosyltransferase	2026565	2027731	1167	2174	1076	3271	3.04	1.6	8.04e-12	1.25e-10
ACIAD1660	gcdH	glutaryl-CoA dehydrogenase	1658940	1660166	1227	680	337	1022	3.03	1.6	2.24e-12	3.75e-11
ACIAD1616	nthA	nitrile hydratase subunit alpha (NHase)	1614625	1615224	600	132	65	198	3.03	1.6	2.79e-08	2.52e-07
ACIAD2900	hemA	glutamyl tRNA reductase	2839251	2840546	1296	3656	1819	5494	3.02	1.59	4.25e-10	5.16e-09
ACIAD3215	rpsS	30S ribosomal protein S19	3132022	3132297	276	9287	4627	13900	3.01	1.59	4.76e-11	6.66e-10
ACIAD1683	caiB	L-carnitine dehydrogenase	1687510	1688727	1218	741	369	1113	3.01	1.59	4.08e-12	6.7e-11
ACIAD2287	maeB	NAD(P)-dependent malic enzyme ; bifunctional: NADP-dependent malic oxidoreductase (N-terminal); phosphotransacetylase (C-terminal)]	2257214	2259484	2271	17300	8629	25900	3.01	1.59	3.15e-11	4.54e-10
ACIAD0651	nadA	quinolinate synthetase A	641548	642612	1065	3685	1838	5532	3.01	1.59	4.95e-11	6.9e-10
ACIAD2965	-	conserved hypothetical protein; putative esterase	2894336	2895253	918	176	88	263	3	1.58	7.46e-09	7.42e-08
ACIAD3005	hflX	GTP-binding protein	2933543	2934877	1335	1637	819	2455	3	1.58	7.21e-11	9.76e-10
ACIAD3508	-	putative peptidase	3436608	3437333	726	1962	981	2942	3	1.58	1.19e-10	1.54e-09
ACIAD1736	accC	biotin carboxylase (A subunit of acetyl-CoA carboxylase)	1744417	1745805	1389	41500	20800	62200	2.99	1.58	1.09e-09	1.24e-08
ACIAD2506	pqqD	coenzyme PQQ synthesis protein D (Coenzyme PQQ synthesis protein II)	2461875	2462174	300	1955	981	2929	2.99	1.58	3.34e-10	4.13e-09
ACIAD1210	dat	diaminobutyrate--2-oxoglutarate aminotransferase (L- diaminobutyric acid transaminase) (Diaminobutyrate transaminase) (DABA aminotransferase) (DABA-AT) (L-2,4-diaminobutyrate:2-ketoglutarate 4- aminotransferase)	1212116	1213486	1371	5783	2902	8665	2.99	1.58	7.1e-11	9.65e-10
ACIAD1755	mdcC	malonate decarboxylase, delta subunit	1762168	1762467	300	40	20	60	2.99	1.58	4.92e-05	0.000225
ACIAD2095	-	conserved hypothetical protein	2080761	2081528	768	655	329	981	2.98	1.58	1.74e-11	2.58e-10
ACIAD1114	-	hypothetical protein	1101500	1101616	117	613	309	917	2.97	1.57	1.54e-11	2.3e-10
ACIAD0487	uup	transport protein Uup (ABC superfamily, atp_bind)	481015	482931	1917	2992	1507	4476	2.97	1.57	2.17e-11	3.18e-10
ACIAD2577	pdxJ	Pyridoxine 5\'-phosphate synthase	2536262	2536987	726	20800	10500	31100	2.96	1.57	9.9e-10	1.13e-08
ACIAD1680	etfD	electron transfer flavoprotein-ubiquinone oxidoreductase (ETF-QO) (ETF-ubiquinone oxidoreductase) (ETF dehydrogenase) (Electron-transferring-flavoprotein dehydrogenase)	1684094	1685806	1713	632	320	945	2.96	1.56	8.14e-12	1.26e-10
ACIAD1302	trmB	tRNA(guanine-7)methyltransferase	1304887	1305624	738	187	95	279	2.95	1.56	3.32e-08	2.96e-07
ACIAD3571	ribH	6,7-dimethyl-8-ribityllumazine synthase (Lumazine synthase)(riboflavin synthase beta chain)	3494441	3494911	471	4052	2057	6047	2.94	1.56	6.8e-11	9.28e-10
ACIAD2049	-	putative ferric siderophore receptor protein	2036574	2038742	2169	1959	995	2923	2.94	1.55	1.29e-10	1.67e-09
ACIAD0661	hisG	ATP-phosphoribosyltransferase	655293	655979	687	523	266	779	2.93	1.55	6.84e-12	1.09e-10
ACIAD2875	sucB	dihydrolipoamide succinyltransferase, E2 component of 2-oxoglutarate dehydrogenase complex	2816279	2817487	1209	10700	5438	16000	2.93	1.55	3.74e-10	4.59e-09
ACIAD1399	hscA	heat shock protein (Hsp); chaperon involved in the Fe/S cluster biosynthesis	1394725	1396587	1863	1070	545	1595	2.93	1.55	7.22e-12	1.14e-10
ACIAD2986	-	putative transcriptional regulator (AraC family) (AdiY)	2917210	2918256	1047	2852	1453	4252	2.93	1.55	2.53e-10	3.18e-09
ACIAD1020	acoD	Dihydrolipoyl dehydrogenase (E3 component of acetoin cleaving system) (Dihydrolipoamide dehydrogenase)	1011671	1013077	1407	118	60	176	2.92	1.55	3.91e-07	2.95e-06
ACIAD3503	guaB	IMP dehydrogenase	3427903	3429369	1467	3475	1775	5175	2.92	1.54	3.56e-10	4.39e-09
ACIAD0372	phaF	pH adaptation potassium efflux system protein F	364448	364723	276	92	47	137	2.91	1.54	8.35e-07	5.87e-06
ACIAD1021	-	putative acetoin reductase/2,3-butanediol dehydrogenase (bdhA)	1013095	1014210	1116	379	194	564	2.91	1.54	4e-10	4.88e-09
ACIAD0936	-	putative anti-sigma factor	918787	918966	180	6.94	3.55	10	2.91	1.54	0.0282	0.0578
ACIAD3386	-	putative transcriptional accessory protein	3298894	3301284	2391	9088	4659	13500	2.9	1.54	7.61e-10	8.94e-09
ACIAD3676	-	conserved hypothetical protein	3588370	3589977	1608	1049	540	1559	2.89	1.53	4.37e-12	7.14e-11
ACIAD2589	-	conserved hypothetical protein; putative periplasmic solute-binding protein	2547408	2548481	1074	1395	716	2073	2.89	1.53	6.58e-11	9.01e-10
ACIAD2373	hfq	host factor I for bacteriophage Q beta replication, a growth-related protein	2332553	2333077	525	554	285	824	2.89	1.53	9.67e-11	1.28e-09
ACIAD1612	-	putative acetyl-CoA C-acetyltransferase with thiolase domain	1610288	1611469	1182	167	86	248	2.89	1.53	7.69e-08	6.53e-07
ACIAD0305	rplJ	50S ribosomal protein L10	301204	301740	537	14200	7387	21100	2.86	1.51	2.11e-09	2.28e-08
ACIAD0650	argJ	bifunctional protein [Includes: glutamate N-acetyltransferase (Ornithine acetyltransferase) (Ornithine transacetylase) (OATASE); amino-acid acetyltransferase (N-acetylglutamate synthase) (AGS)]	640190	641410	1221	5578	2895	8260	2.85	1.51	1.12e-09	1.27e-08
ACIAD3257	murI	glutamate racemase	3169717	3170595	879	443	230	656	2.85	1.51	1.48e-09	1.63e-08
ACIAD0463	leuC	3-isopropylmalate dehydratase (isomerase), subunit with LeuD	461051	462484	1434	4248	2216	6280	2.83	1.5	1.41e-10	1.81e-09
ACIAD1568	-	putative enoyl-CoA hydratase/isomerase	1559560	1560360	801	21	11	31	2.82	1.5	0.000864	0.00279
ACIAD1805	-	putative glyoxalase (dioxygenase domain)	1812442	1813371	930	31	16	45	2.82	1.5	0.000193	0.000754
ACIAD0334	fadA	3-ketoacyl-CoA thiolase (Fatty oxidation complex beta subunit) (Beta-ketothiolase) (Acetyl-CoA acyltransferase)	329211	330383	1173	2281	1195	3367	2.82	1.49	1.17e-09	1.32e-08
ACIAD3199	secY	secretion protein	3124591	3125949	1359	29100	15300	43000	2.82	1.49	9.45e-09	9.26e-08
ACIAD3009	ksgA	S-adenosylmethionine-6-N\',N\'-adenosyl (rRNA) dimethyltransferase, kasugamycin resistance	2936886	2937710	825	474	249	698	2.81	1.49	1.38e-09	1.53e-08
ACIAD0112	tyrB	tyrosine aminotransferase, tyrosine repressible, PLP-dependent	113131	114345	1215	2677	1406	3948	2.81	1.49	2.03e-10	2.58e-09
ACIAD1681	mucK	cis,cis-muconate transport protein (MFS superfamily)	1685937	1687178	1242	1111	585	1637	2.8	1.49	9.88e-11	1.3e-09
ACIAD1690	dcaH	dehydrogenase	1694564	1696081	1518	144	76	212	2.79	1.48	4.28e-07	3.2e-06
ACIAD2316	-	putative 3-hydroxyisobutyrate dehydrogenase	2281421	2282293	873	1284	678	1890	2.79	1.48	8.07e-10	9.42e-09
ACIADtmRNA	tmRNA	mRNA template for tagging proteins	914849	915208	360	136000	72100	201000	2.78	1.48	1.14e-06	7.72e-06
ACIAD3183	-	conserved hypothetical protein	3112862	3113101	240	970	515	1425	2.77	1.47	7.58e-10	8.94e-09
ACIAD3237	-	conserved hypothetical protein; putative MutT/nudix family protein	3153439	3153843	405	253	134	372	2.77	1.47	4.04e-08	3.55e-07
ACIAD0547	proA	gamma-glutamyl phosphate reductase (GPR) (Glutamate-5- semialdehyde dehydrogenase) (Glutamyl-gamma-semialdehyde dehydrogenase) (GSA dehydrogenase)	538888	540153	1266	1915	1016	2813	2.77	1.47	1.73e-09	1.89e-08
ACIAD2622	tolB	tolerance to colicins E2, E, A, and K, required for OM integrity	2575393	2576670	1278	1015	539	1492	2.77	1.47	8.59e-11	1.14e-09
ACIAD1738	aroQ	3-dehydroquinate dehydratase, type II	1746272	1746721	450	1015	539	1491	2.76	1.47	3.82e-10	4.67e-09
ACIAD3507	aceE	pyruvate decarboxylase, E1 component of the pyruvate dehydrogenase complex,	3433625	3436339	2715	16300	8664	23900	2.76	1.47	1.11e-08	1.07e-07
ACIAD1231	argD	acetylornithine aminotransferase	1231743	1232957	1215	599	320	877	2.74	1.46	4.73e-11	6.65e-10
ACIAD3259	etfD	electron transfer flavoprotein-ubiquinone oxidoreductase (ETF-QO) (ETF-ubiquinone oxidoreductase) (ETF dehydrogenase) (Electron-transferring-flavoprotein dehydrogenase)	3171439	3173151	1713	830	443	1216	2.74	1.46	3.06e-10	3.82e-09
ACIAD0971	-	putative iron transport protein (ABC superfamily, peri_bind)	958057	959118	1062	543	290	797	2.74	1.46	2.73e-09	2.92e-08
ACIAD2597	cbl	transcriptional regulator cysteine biosynthesis (LysR family)	2554007	2554930	924	308	164	451	2.74	1.46	2.41e-08	2.19e-07
ACIAD3210	rpsQ	30S ribosomal protein S17	3130059	3130316	258	3722	1997	5447	2.73	1.45	5.77e-09	5.91e-08
ACIAD3211	rpmC	50S ribosomal protein L29	3130313	3130510	198	155000	83100	227000	2.73	1.45	5.4e-06	3.13e-05
ACIAD2991	-	conserved hypothetical protein; putative esterase	2922783	2923640	858	63	34	93	2.72	1.44	6.37e-05	0.000278
ACIAD2448	purD	phosphoribosylamine--glycine ligase (GARS) (Glycinamide ribonucleotide synthetase) (Phosphoribosylglycinamide synthetase)	2412387	2413694	1308	3298	1779	4816	2.71	1.44	9.28e-09	9.12e-08
ACIAD2174	-	conserved hypothetical protein; putative phage-related protein	2151419	2152750	1332	11	6.17	17	2.7	1.43	0.0159	0.0356
ACIAD2659	dapF	diaminopimelate epimerase	2613423	2614268	846	728	395	1061	2.69	1.43	1.93e-09	2.09e-08
ACIAD2667	pdxB	erythronate-4-phosphate dehydrogenase	2621280	2622347	1068	918	498	1338	2.69	1.43	1.57e-09	1.72e-08
ACIAD0735	nuoF	NADH dehydrogenase I chain F	717897	719228	1332	5429	2944	7914	2.69	1.43	2.33e-08	2.12e-07
ACIAD0660	murA	UDP-N-acetylglucosamine 1-carboxyvinyltransferase (Enoylpyruvate transferase) (UDP-N-acetylglucosamine enolpyruvyl transferase) (EPT)	654040	655296	1257	2135	1156	3114	2.69	1.43	7.04e-09	7.05e-08
ACIAD3575	glmU	bifunctional protein [Includes: UDP-N-acetylglucosamine pyrophosphorylase (N-acetylglucosamine-1-phosphate uridyltransferase); Glucosamine-1-phosphate N-acetyltransferase ]	3496809	3498173	1365	887	484	1291	2.67	1.42	4.78e-10	5.78e-09
ACIAD0766	-	conserved hypothetical protein; putative hydrolase	750501	751478	978	549	299	799	2.67	1.42	4.24e-09	4.42e-08
ACIAD0870	fabD	malonyl-CoA-[acyl-carrier-protein] transacylase	854146	855132	987	35300	19200	51400	2.67	1.42	3.41e-07	2.61e-06
ACIAD0020	fkpB	FKBP-type peptidyl-prolyl cis-trans isomerase (rotamase)	25757	26239	483	617	338	896	2.65	1.41	4.58e-09	4.72e-08
ACIAD0565	-	putative GTP-binding protein EngA	556522	557958	1437	1515	830	2201	2.65	1.41	2.76e-09	2.94e-08
ACIAD1853	-	putative phage-related protein	1853134	1853412	279	2.24	1.23	3.26	2.65	1.4	0.23	0.33
ACIAD1019	acoC	dihydrolipoamide acetyltransferase component (E2) of acetoin dehydrogenase complex	1010125	1011666	1542	135	74	195	2.64	1.4	5.27e-06	3.07e-05
ACIAD2165	-	hypothetical protein; putative signal peptide	2146048	2146428	381	4.49	2.47	6.51	2.64	1.4	0.17	0.25
ACIAD3116	fabI	NADH-dependent enoyl-ACP reductase	3046323	3047198	876	13400	7381	19500	2.64	1.4	5.27e-08	4.58e-07
ACIAD2526	-	putative Glutamate synthase, large subunit region 3 (GlxC)	2484196	2484924	729	24	13	35	2.64	1.4	0.00343	0.00932
ACIAD2045	bioB	biotin synthetase	2032479	2033492	1014	7230	3983	10500	2.63	1.4	7.5e-08	6.39e-07
ACIAD0782	proS	prolyl-tRNA synthetase	768210	769922	1713	2400	1322	3478	2.63	1.4	1.2e-08	1.15e-07
ACIAD2188	-	putative bacteriophage protein (Gp55-like)	2161789	2162238	450	4.76	2.62	6.9	2.63	1.4	0.12	0.19
ACIAD1366	argF	ornithine carbamoyltransferase	1361806	1362726	921	1664	918	2411	2.63	1.39	1.63e-08	1.52e-07
ACIAD0643	accD	acetylCoA carboxylase, beta subunit	631520	632416	897	20400	11300	29500	2.62	1.39	8.95e-08	7.54e-07
ACIAD0479	asd	aspartate-semialdehyde dehydrogenase, NAD(P)-binding	471037	472155	1119	78400	43300	114000	2.62	1.39	5.06e-07	3.74e-06
ACIAD0823	gatA	aspartyl/glutamyl-tRNA(Asn/Gln) amidotransferase subunit A	812576	814054	1479	496	275	718	2.62	1.39	6.44e-09	6.54e-08
ACIAD0981	-	hypothetical protein	968151	968396	246	7.54	4.16	11	2.62	1.39	0.0291	0.0593
ACIAD3300	-	putative FAD/FMN-containing dehydrogenase	3207551	3208960	1410	2413	1333	3493	2.62	1.39	1.94e-08	1.79e-07
ACIAD3085	dusA	tRNA-dihydrouridine synthase A	3011196	3012221	1026	1022	564	1480	2.62	1.39	3.95e-08	3.47e-07
ACIAD3209	rplN	50S ribosomal protein L14	3129600	3129968	369	7804	4321	11300	2.61	1.39	7.71e-08	6.53e-07
ACIAD0093	-	putative UDP-galactose phosphate transferase (WeeH)	89914	90528	615	305	169	441	2.61	1.39	3.99e-07	3e-06
ACIAD1299	gbh	guanidinobutyrase	1301544	1302503	960	69	38	100	2.61	1.38	5.78e-05	0.000256
ACIAD0371	phaG	pH adaptation potassium efflux system protein G	364022	364438	417	74	41	108	2.61	1.38	3.22e-05	0.000157
ACIAD1808	-	putative monooxygenase	1814916	1816058	1143	297	165	430	2.61	1.38	2.48e-07	1.95e-06
ACIAD1824	-	putative oxidoreductase, short-chain dehydrogenase/reductase	1830244	1830999	756	17	9.41	25	2.61	1.38	0.00699	0.0174
ACIAD2623	pal	peptidoglycan-associated lipoprotein precursor	2576689	2577270	582	475	264	687	2.6	1.38	1.44e-08	1.36e-07
ACIAD0344	ada	bifunctional protein [Includes: transcriptional regulator of DNA repair (AraC/Xyl family); O6-methylguanine-DNA methyltransferase]	339360	340220	861	2265	1260	3269	2.59	1.38	1.21e-07	9.9e-07
ACIAD1332	-	putative O-sialoglycoprotein endopeptidase gcp	1328767	1329789	1023	147	82	211	2.59	1.37	5.1e-06	2.98e-05
ACIAD2696	-	putative secretion system protein (EvpM-like)	2653945	2655312	1368	3495	1948	5041	2.59	1.37	3.76e-08	3.32e-07
ACIAD0988	-	putative vanillate O-demethylase oxygenase subunit (VanA-like)	974261	975322	1062	34	19	49	2.59	1.37	0.00118	0.00365
ACIAD2673	-	conserved hypothetical protein; putative signal peptide	2627939	2628886	948	35	20	51	2.58	1.37	0.000382	0.00137
ACIAD0369	infB	protein chain initiation factor IF-2	360876	363575	2700	9336	5217	13500	2.58	1.37	3.86e-07	2.92e-06
ACIAD0011	anmK	Anhydro-N-acetylmuramic acid kinase (AnhMurNAc kinase)	12436	13566	1131	826	463	1189	2.57	1.36	1.12e-08	1.08e-07
ACIAD1607	acads	Acyl-CoA dehydrogenase, short-chain specific	1604041	1605168	1128	255	143	367	2.56	1.36	8.47e-07	5.93e-06
ACIAD3159	phoL	phosphate starvation-inducible protein (PhoH-like)	3087124	3088206	1083	7906	4447	11400	2.56	1.35	3.36e-07	2.58e-06
ACIAD0903	argB	acetylglutamate kinase	886897	887808	912	1192	671	1712	2.55	1.35	1.12e-08	1.08e-07
ACIAD1636	-	conserved hypothetical protein; putative signal peptide	1632348	1632920	573	20	11	29	2.55	1.35	0.00773	0.019
ACIAD1433	-	putative porin for benzoate transport (BenP)	1430277	1431524	1248	370	208	532	2.55	1.35	7.5e-08	6.39e-07
ACIAD0031	-	Putative pyrimidine permease rutG (Pyrimidine utilization protein G)	36899	38263	1365	53	30	76	2.55	1.35	0.00062	0.00211
ACIAD2508	acdP	Zn-dependent dipeptidase	2463328	2464374	1047	102	57	147	2.55	1.35	4.16e-05	0.000195
ACIAD3217	rplW	50S ribosomal protein L23	3133147	3133467	321	10400	5873	14900	2.54	1.34	2.87e-07	2.23e-06
ACIAD3177	-	conserved hypothetical protein; putative conserved domain	3105181	3107250	2070	136	77	195	2.54	1.34	6.78e-06	3.87e-05
ACIAD3586	-	putative lipoprotein-34 precursor (NlpB)	3505175	3505780	606	595	336	853	2.54	1.34	1.08e-08	1.05e-07
ACIAD2853	ftsH	cell division protein	2789831	2791726	1896	26800	15200	38500	2.53	1.34	1.29e-06	8.59e-06
ACIAD0103	-	conserved hypothetical protein; putative membrane protein	101027	102733	1707	886	502	1270	2.53	1.34	6.79e-09	6.86e-08
ACIAD2963	-	putative transporter (MFS superfamily)	2892263	2893510	1248	182	103	261	2.53	1.34	1.68e-05	8.8e-05
ACIAD1250	-	transposase of IS1236, IS3 family (ORF 1)	1249064	1249357	294	23	13	32	2.53	1.34	0.00493	0.0128
ACIAD1151	argG	argininosuccinate synthetase	1142144	1143484	1341	9742	5528	14000	2.52	1.34	1.34e-07	1.09e-06
ACIAD3511	ftsZ	cell division protein,tubulin-like GTP-binding protein and GTPase, forms circumferential ring in cell division and participates in the septum formation	3438964	3440133	1170	22500	12800	32100	2.52	1.33	1.32e-06	8.82e-06
ACIAD1807	-	putative dipeptidyl aminopeptidase/acylaminoacyl-peptidase	1813741	1814901	1161	2886	1641	4132	2.52	1.33	3.6e-07	2.74e-06
ACIAD1804	-	putative permease (MFS superfamily)	1811060	1812223	1164	43	24	61	2.52	1.33	0.000737	0.00244
ACIAD0672	-	putative pilus assembly protein (FilF)	666375	668282	1908	34300	19500	49100	2.52	1.33	1.5e-06	9.83e-06
ACIAD0881	rpsL	30S ribosomal protein S12	864888	865262	375	12800	7315	18400	2.51	1.33	8.84e-07	6.16e-06
ACIAD0987	-	conserved hypothetical protein	973953	974252	300	13	7.55	19	2.51	1.33	0.0122	0.0283
ACIAD2543	-	putative monooxygenase	2503250	2504332	1083	103	59	147	2.51	1.33	2.14e-05	0.000108
ACIAD0837	dusC	tRNA-dihydrouridine synthase C	824367	825299	933	465	265	665	2.51	1.33	7.49e-07	5.32e-06
ACIAD1461	-	conserved hypothetical protein; putative membrane protein	1460803	1461711	909	194	111	277	2.5	1.32	1.82e-05	9.42e-05
ACIAD3516	murC	UDP-N-acetylmuramate--alanine ligase	3443462	3444910	1449	3648	2083	5212	2.5	1.32	1.41e-07	1.14e-06
ACIAD3663	mpl	UDP-N-acetylmuramate:L-alanyl-gamma-D-glutamyl-meso-diaminopimelate ligase	3578322	3579683	1362	323	185	462	2.49	1.32	7.31e-07	5.22e-06
ACIAD1436	benA	benzoate 1,2-dioxygenase alpha subunit	1434223	1435608	1386	93	53	133	2.49	1.31	5.66e-05	0.000252
ACIAD2700	-	conserved hypothetical protein	2657701	2658882	1182	474	273	675	2.48	1.31	1.15e-07	9.48e-07
ACIAD1119	-	putative CPS-53 prophage, bactoprenol glucosyl transferase	1107128	1108108	981	92	53	131	2.48	1.31	8.23e-05	0.000352
ACIAD2873	sucC	succinyl-CoA synthetase beta chain	2813447	2814613	1167	15200	8727	21700	2.48	1.31	7.98e-07	5.63e-06
ACIAD1308	thiG	thiamine biosynthesis protein, thiazole moiety	1309845	1310630	786	8621	4952	12300	2.48	1.31	4.14e-07	3.11e-06
ACIAD2842	pckG	phosphoenolpyruvate carboxykinase [GTP] (PEP carboxykinase) (PEPCK)	2779570	2781399	1830	2974	1713	4236	2.47	1.31	1.22e-07	1e-06
ACIAD1816	-	conserved hypothetical protein	1822769	1823329	561	290	168	413	2.46	1.3	1.33e-06	8.88e-06
ACIAD3039	-	conserved hypothetical protein; putative signal peptide	2969669	2969935	267	35100	20300	49900	2.46	1.3	2.91e-06	1.8e-05
ACIAD0002	dnaN	DNA polymerase III, beta chain	1834	2982	1149	2590	1495	3685	2.46	1.3	3.19e-07	2.45e-06
ACIAD1385	recA	DNA strand exchange and recombination protein with protease and nuclease activity,	1380692	1381741	1050	22000	12700	31300	2.46	1.3	2.75e-06	1.72e-05
ACIAD3155	mdh	malate dehydrogenase	3081535	3082521	987	26000	15000	37000	2.46	1.3	2.18e-06	1.39e-05
ACIAD1569	-	putative 3-ketoacyl-CoA thiolase/acetyl-CoA acetyltransferase	1560357	1561520	1164	52	30	74	2.46	1.3	0.000457	0.0016
ACIAD0833	-	putative 5\'-adenylylsulfate reductase (APS reductase) (cysH-like)	820908	821657	750	4756	2746	6765	2.46	1.3	5.1e-07	3.77e-06
ACIAD2561	-	putative GTP-binding protein (Obg)	2520898	2522100	1203	6476	3741	9212	2.46	1.3	2.67e-07	2.08e-06
ACIAD3442	-	putative methyltransferase	3361213	3362031	819	1007	583	1430	2.45	1.3	9.09e-08	7.64e-07
ACIAD3361	mrcA	penicillin binding protein	3267648	3270206	2559	766	444	1088	2.45	1.29	1.55e-07	1.25e-06
ACIAD1130	-	putative methyltransferase	1117757	1118602	846	167	97	237	2.45	1.29	1.19e-05	6.49e-05
ACIAD1695	dcaI	3-oxoadipate CoA-transferase subunit A	1700817	1701488	672	1830	1063	2597	2.44	1.29	5.22e-07	3.83e-06
ACIAD0571	-	conserved hypothetical protein	560611	562278	1668	678	395	962	2.44	1.29	2.25e-07	1.79e-06
ACIAD3518	gshB	glutathione synthetase	3446262	3447206	945	1044	608	1480	2.44	1.28	2.14e-07	1.71e-06
ACIAD1252	lysC	aspartate kinase	1249850	1251130	1281	7954	4640	11300	2.43	1.28	1.23e-06	8.25e-06
ACIAD1022	butA	Diacetyl reductase	1014220	1015035	816	1201	700	1702	2.43	1.28	1.64e-07	1.32e-06
ACIAD1560	-	fragment of P-hydroxyphenylacetate hydroxylase C2:oxygenase component	1554216	1554407	192	83	48	117	2.43	1.28	0.000159	0.000638
ACIAD2275	lipA	lipoate synthase	2244827	2245840	1014	3553	2074	5033	2.43	1.28	6.7e-07	4.83e-06
ACIAD0995	-	putative short-chain dehydrogenase	981037	981831	795	22	13	31	2.43	1.28	0.0044	0.0116
ACIAD0866	-	conserved hypothetical protein	852416	853078	663	217	127	307	2.42	1.27	1.12e-05	6.13e-05
ACIAD3095	prfC	peptide chain release factor 3	3020131	3021720	1590	5461	3197	7726	2.42	1.27	2.54e-06	1.59e-05
ACIAD3380	-	putative transport protein (ABC superfamily, atp_bind)	3290054	3291715	1662	7599	4447	10800	2.42	1.27	1.11e-06	7.58e-06
ACIAD3197	rpsM	30S ribosomal protein S13	3123991	3124347	357	8163	4793	11500	2.41	1.27	2.31e-06	1.46e-05
ACIAD1115	lon	DNA-binding ATP-dependent protease La	1101710	1104136	2427	45700	26800	64600	2.41	1.27	9.81e-06	5.51e-05
ACIAD0707	mutM	formamidopyrimidine-DNA glycosylase	693723	694541	819	360	211	508	2.41	1.27	3.67e-06	2.21e-05
ACIAD1923	nfnB	oxygen-insensitive NADPH nitroreductase	1913656	1914324	669	413	242	584	2.41	1.27	1.14e-06	7.71e-06
ACIAD0375	phaC	pH adaptation potassium efflux system C transmembrane protein	367058	367408	351	70	41	99	2.41	1.27	0.000268	0.00101
ACIAD0633	-	putative cobalamin adenosyltransferase	621744	622322	579	314	184	444	2.41	1.27	2.21e-06	1.4e-05
ACIAD2525	-	putative Glutamate synthase, large subunit region 2 FMN-binding (GlxD)	2482834	2484168	1335	68	40	97	2.4	1.27	0.000361	0.0013
ACIAD2800	-	hypothetical protein	2746270	2746494	225	7.6	4.48	11	2.4	1.26	0.11	0.18
ACIAD2514	atoA	acetoacetyl-CoA transferase, beta subunit	2468959	2469603	645	183	108	258	2.39	1.26	1.96e-05	0.0001
ACIAD2675	-	conserved hypothetical protein; putative oxygenase subunit protein	2629502	2630743	1242	152	90	214	2.39	1.26	5.04e-05	0.000229
ACIAD2587	nadB	L-aspartate oxidase (quinolinate synthetase B)	2545135	2546769	1635	4378	2583	6172	2.39	1.26	7.51e-07	5.32e-06
ACIAD1757	mdcE	malonate decarboxylase, gamma subunit	1763308	1764135	828	34	20	48	2.39	1.26	0.00204	0.00587
ACIAD1270	pyrB	aspartate carbamoyltransferase, catalytic subunit	1270608	1271624	1017	1795	1062	2528	2.38	1.25	1.76e-06	1.14e-05
ACIAD1434	benK	benzoate transport protein (MFS superfamily)	1431562	1432962	1401	555	328	782	2.38	1.25	5.14e-07	3.79e-06
ACIAD3492	-	conserved hypothetical protein	3418494	3419171	678	135	80	190	2.37	1.24	9.05e-05	0.000384
ACIAD2173	-	conserved hypothetical protein; putative bacteriophage protein	2150656	2151375	720	38	23	54	2.37	1.24	0.00347	0.00942
ACIAD0564	-	conserved hypothetical protein; putative PQQ enzyme repeat domain protein	555206	556360	1155	2485	1475	3495	2.37	1.24	2.79e-06	1.73e-05
ACIAD0063	ampD	N-acetyl-anhydromuramyl-L-alanine amidase (Regulates ampC)	60290	60880	591	131	78	184	2.37	1.24	5.45e-05	0.000244
ACIAD2612	purL	phosphoribosylformylglycinamidine synthase (FGAM synthase) (FGAMS) (Formylglycinamide ribotide amidotransferase) (FGARAT) (Formylglycinamide ribotide synthetase)	2564239	2568075	3837	3537	2099	4975	2.37	1.24	3.89e-06	2.32e-05
ACIAD0922	-	putative D-amino acid oxidase	905229	906344	1116	201	119	282	2.37	1.24	3.81e-06	2.28e-05
ACIAD1296	-	putative oxidoreductase	1297694	1298770	1077	24	14	34	2.37	1.24	0.0037	0.00997
ACIAD0223	shiA	shikimate and dehydroshikimate transport protein (MFS superfamily)	223204	224541	1338	316	187	444	2.37	1.24	2e-06	1.28e-05
ACIAD1720	hcaG	chlorogenate esterase	1727213	1728955	1743	161	96	225	2.36	1.24	3.67e-05	0.000175
ACIAD1965	-	hypothetical protein; putative conserved domain	1952485	1954293	1809	1635	974	2296	2.36	1.24	6.87e-07	4.93e-06
ACIAD1819	-	putative acyl-CoA dehydrogenase	1826187	1827290	1104	475	283	667	2.36	1.24	1.74e-06	1.12e-05
ACIAD3452	-	putative transcriptional activator (TenA family)	3374703	3375374	672	133	79	186	2.36	1.24	8.31e-05	0.000354
ACIAD1649	putP	SSS family, major sodium/proline symporter	1646466	1647959	1494	573	340	805	2.36	1.24	3.67e-07	2.78e-06
ACIAD1008	betA	choline dehydrogenase, a flavoprotein	996846	998507	1662	2407	1436	3378	2.35	1.23	3.53e-06	2.14e-05
ACIAD2634	purM	phosphoribosylaminoimidazole synthetase	2587442	2588512	1071	2791	1666	3915	2.35	1.23	1.62e-06	1.06e-05
ACIAD1815	-	putative benzoate transport protein (BenK-like)(MFS superfamily)	1821361	1822713	1353	117	70	165	2.35	1.23	9.34e-05	0.000396
ACIAD0912	pilT	twitching motility protein	893402	894436	1035	1549	926	2172	2.34	1.23	6.93e-07	4.97e-06
ACIAD0151	guaA	GMP synthetase (glutamine aminotransferase)	150400	152052	1653	2822	1696	3948	2.33	1.22	5.17e-06	3.02e-05
ACIAD0737	nuoH	NADH dehydrogenase I chain H	721943	722944	1002	23100	13900	32400	2.33	1.22	2.37e-05	0.000119
ACIAD3398	hisA	phosphoribosylformimino-5-aminoimidazole carboxamide isomerase	3311544	3312275	732	701	422	980	2.33	1.22	8.65e-07	6.04e-06
ACIAD1566	-	putative acyl-CoA dehydrogenase family protein	1557308	1558501	1194	64	38	89	2.33	1.22	0.000922	0.00295
ACIAD3158	-	putative tRNA-i(6)A37 modification enzyme (MiaB)	3085632	3087083	1452	1042	625	1458	2.33	1.22	1.12e-06	7.63e-06
ACIAD1405	iscR	repressor of the iscRSUA operon, involved in assembly of Fe-S clusters	1399244	1399687	444	437	262	611	2.33	1.22	1.11e-05	6.1e-05
ACIAD0911	pilU	twitching motility protein	892214	893365	1152	803	482	1123	2.33	1.22	3.6e-07	2.74e-06
ACIAD0574	hutH	histidine ammonia-lyase protein (Histidase)	563940	565523	1584	564	340	789	2.32	1.22	1.28e-06	8.59e-06
ACIAD3311	trmD	tRNA (guanine-1-)-methyltransferase,	3217565	3218314	750	8322	5011	11600	2.32	1.22	3.98e-06	2.37e-05
ACIAD1261	-	putative oxidoreductase, aldo/keto reductase family	1259438	1260484	1047	352	212	491	2.32	1.21	3.27e-06	2.01e-05
ACIAD0590	tgt	queuine tRNA-ribosyltransferase (tRNA-guanine transglycosylase) (Guanine insertion enzyme)	579286	580446	1161	175	106	245	2.32	1.21	3.41e-05	0.000164
ACIAD3136	-	conserved hypothetical protein; putative Rhodanese-related sulfurtransferase	3061952	3062290	339	1485	898	2072	2.31	1.21	1.1e-06	7.53e-06
ACIAD0923	hemB	delta-aminolevulinic acid dehydratase (Porphobilinogen synthase)	906369	907430	1062	2440	1474	3405	2.31	1.21	2.01e-06	1.29e-05
ACIAD1069	lysS	lysyl-tRNA synthetase	1064137	1065666	1530	1466	885	2047	2.31	1.21	8.96e-07	6.22e-06
ACIAD2392	rbsK	ribokinase	2348944	2349882	939	173	104	241	2.31	1.21	3.77e-05	0.000179
ACIAD1754	mdcB	2\'-(5\'\'-triphosphoribosyl)-3\'-dephosphocoenzyme-A synthase	1761272	1762180	909	44	27	61	2.31	1.2	0.00194	0.0056
ACIAD2861	carB	carbamoyl-phosphate synthase, large subunit	2795548	2798781	3234	20200	12200	28200	2.3	1.2	1.32e-05	7.08e-05
ACIAD3682	-	conserved hypothetical protein; putative conserved domain	3597273	3597593	321	546	331	760	2.3	1.2	1.86e-06	1.2e-05
ACIAD3269	glyS	glycyl-tRNA synthetase, beta chain	3182243	3184312	2070	2928	1780	4076	2.29	1.2	1.12e-06	7.64e-06
ACIAD2029	-	putative adenine-specific methylase	2019245	2020255	1011	574	349	798	2.29	1.2	3.11e-06	1.91e-05
ACIAD2600	-	putative radical activating enzyme	2556924	2557661	738	773	470	1077	2.29	1.2	5.19e-07	3.82e-06
ACIAD2601	queC	Queuosine biosynthesis protein queC	2557671	2558360	690	658	399	916	2.29	1.2	1.35e-06	8.97e-06
ACIAD0373	phaE	pH adaptation potassium efflux system E transmembrane protein	364720	365247	528	51	31	70	2.28	1.19	0.00105	0.0033
ACIAD0791	dapE	succinyl-diaminopimelate desuccinylase	782417	783550	1134	982	599	1365	2.28	1.19	2.95e-06	1.82e-05
ACIAD2102	hrpA	ATP-dependent helicase	2088950	2092804	3855	3899	2387	5412	2.27	1.18	1.29e-05	6.97e-05
ACIAD1725	hcaB	hydroxybenzaldehyde dehydrogenase	1733920	1735371	1452	192	118	267	2.27	1.18	2.4e-05	0.00012
ACIAD0973	-	putative ferrichrome-iron receptor protein	959235	961349	2115	5729	3503	7955	2.27	1.18	2.17e-05	0.00011
ACIAD2071	-	putative GTP-binding protein	2054819	2055922	1104	2693	1646	3740	2.27	1.18	1.19e-05	6.51e-05
ACIAD3109	-	putative secretion protein (HlyD family)	3033104	3034456	1353	169	104	235	2.27	1.18	8.55e-05	0.000363
ACIAD1330	-	conserved hypothetical protein	1327925	1328368	444	8892	5452	12300	2.26	1.18	2.04e-05	0.000104
ACIAD1983	-	putative transporter transmembrane protein (magnesium transporter)	1972389	1973111	723	355	218	493	2.26	1.18	3.64e-05	0.000175
ACIAD1262	vfr	cyclic AMP receptor protein	1260645	1261274	630	959	590	1328	2.25	1.17	1.01e-05	5.62e-05
ACIAD3245	-	putative ATP-dependent RNA helicase	3159264	3161186	1923	4279	2634	5924	2.25	1.17	9.89e-06	5.54e-05
ACIAD0240	-	putative outer membrane protein	239385	240686	1302	5088	3127	7049	2.25	1.17	4.77e-06	2.8e-05
ACIAD2950	valS	valyl-tRNA synthetase	2880692	2883607	2916	1793	1103	2482	2.25	1.17	4.03e-06	2.39e-05
ACIAD2545	-	putative hydrolase	2505297	2506088	792	40	25	55	2.24	1.17	0.00309	0.00848
ACIAD1743	-	putative oxydoreductase protein, zinc-containing (quinone oxidoreductase, NADPH dependent)	1751010	1752011	1002	958	590	1325	2.24	1.17	2.14e-06	1.36e-05
ACIAD0256	gpmI	2,3-bisphosphoglycerate-independent phosphoglycerate mutase	255095	256642	1548	5623	3469	7777	2.24	1.16	1.11e-05	6.11e-05
ACIAD1818	alkK	medium-chain-fatty-acid-CoA ligase	1824526	1826163	1638	705	435	974	2.24	1.16	3.62e-06	2.19e-05
ACIAD2271	map	methionine aminopeptidase	2240454	2241218	765	1774	1097	2452	2.24	1.16	6.86e-06	3.91e-05
ACIAD1265	clpB	ATP-dependent protease, Hsp 100, part of multi-chaperone system with DnaK, DnaJ, and GrpE	1262777	1265356	2580	31200	19300	43000	2.23	1.16	2.94e-05	0.000145
ACIAD2820	-	putative hydroxymethylglutaryl-CoA lyase	2757745	2758725	981	1166	722	1610	2.23	1.16	3.5e-06	2.13e-05
ACIAD0560	-	conserved hypothetical protein	551263	552045	783	953	591	1314	2.22	1.15	4.95e-06	2.9e-05
ACIAD1570	-	putative dioxygenase (related to 2-nitropropane dioxygenase)	1561511	1562491	981	278	173	383	2.22	1.15	3.99e-05	0.000188
ACIAD2676	-	putative oxidoreductase, short-chain dehydrogenase/reductase family	2630795	2631646	852	17	10	23	2.22	1.15	0.0235	0.0496
ACIAD3067	-	putative short-chain dehydrogenase	2991965	2992747	783	96	60	132	2.22	1.15	0.000559	0.00192
ACIAD2872	sucD	succinyl-CoA synthetase alpha chain	2812543	2813433	891	16400	10200	22600	2.22	1.15	3.31e-05	0.00016
ACIAD2595	cysW	sulfate transport protein (ABC superfamily, membrane)	2551960	2552883	924	85	53	117	2.22	1.15	0.000599	0.00204
ACIAD0368	nusA	transcription termination/antitermination, L factor (N utilization substance protein A)	359381	360865	1485	9605	5968	13200	2.22	1.15	1.64e-05	8.58e-05
ACIAD3517	murG	UDP-N-acetylglucosamine:N-acetylmuramyl-(pentapeptide) pyrophosphoryl-undecaprenol N-acetylglucosamine transferase	3444924	3446021	1098	301	187	415	2.22	1.15	5.28e-05	0.000239
ACIAD0382	ubiB	2-octaprenylphenol hydroxylase of ubiquinone biosynthetic pathway	375764	377383	1620	792	493	1090	2.21	1.15	1.15e-06	7.73e-06
ACIAD1253	alaS	alanyl-tRNA synthetase	1251196	1253832	2637	8831	5508	12200	2.21	1.14	1.46e-05	7.73e-05
ACIAD3411	-	conserved hypothetical protein; putative signal peptide	3324985	3325380	396	39	24	53	2.21	1.14	0.00292	0.00807
ACIAD0022	ileS	isoleucyl-tRNA synthetase	26764	29601	2838	17000	10600	23400	2.2	1.14	2.87e-05	0.000142
ACIAD1229	nlpD	lipoprotein precursor	1229817	1230650	834	2919	1822	4015	2.2	1.14	1.84e-05	9.49e-05
ACIAD3293	-	hypothetical protein	3202581	3202736	156	5.16	3.24	7.09	2.19	1.13	0.15	0.23
ACIAD2940	ispB	octaprenyl-diphosphate synthase (Octaprenyl pyrophosphate synthetase) (OPP synthetase)	2868306	2869283	978	629	394	864	2.19	1.13	1.07e-05	5.92e-05
ACIAD1765	-	putative branched-chain amino acid transport protein (ABC superfamily, peri_bind)	1771665	1772951	1287	51	32	70	2.19	1.13	0.00277	0.0077
ACIAD1580	-	putative ferredoxin reductase component (dioxygenase)	1571442	1572683	1242	133	83	182	2.19	1.13	0.000203	0.000786
ACIAD1604	mmsA	methylmalonate-semialdehyde dehydrogenase, oxidoreductase protein	1599821	1601329	1509	209	131	286	2.18	1.13	4.54e-05	0.00021
ACIAD1615	nthB	nitrile hydratase subunit beta (NHase)	1613938	1614582	645	255	160	349	2.18	1.13	6.36e-05	0.000278
ACIAD1258	purA	adenylosuccinate synthetase	1256743	1258062	1320	6068	3818	8318	2.18	1.12	1.53e-05	8.09e-05
ACIAD1444	-	conserved hypothetical protein; putative GTP-binding protein	1442076	1443653	1578	81	51	111	2.18	1.12	0.000765	0.00252
ACIAD3119	-	conserved hypothetical protein; putative GTPase	3048897	3049955	1059	1866	1174	2559	2.18	1.12	3.71e-05	0.000177
ACIAD2847	folD	bifunctional protein [Includes: 5,10-methylene-tetrahydrofolate dehydrogenase; 5,10-methylene-tetrahydrofolate cyclohydrolase]	2785081	2785929	849	1874	1183	2565	2.17	1.12	1.82e-05	9.42e-05
ACIAD3121	grx	glutaredoxin	3050476	3050733	258	1246	785	1706	2.17	1.12	1.77e-05	9.17e-05
ACIAD1595	ntaA	nitrilotriacetate monooxygenase component A (NTA monooxygenase component A) (NTA-MO A)	1588572	1589909	1338	11	7.24	16	2.17	1.12	0.0357	0.0705
ACIAD0674	-	putative MutT/nudix family protein	668987	669601	615	3288	2075	4502	2.17	1.12	3.96e-05	0.000186
ACIAD1030	-	putative transport protein (VGP family) (Haemin storage system) (HmsR)	1022591	1023865	1275	1193	752	1634	2.17	1.12	1.84e-05	9.48e-05
ACIAD3170	-	putative transporter (MFS superfamily)	3098112	3099398	1287	347	219	475	2.17	1.12	2.78e-05	0.000139
ACIAD2626	-	putative tRNA/rRNA methyltransferase	2578714	2579514	801	162	102	222	2.17	1.12	0.000116	0.000478
ACIAD0166	sfcA	NAD-linked malate dehydrogenase, Rossman fold	165044	166744	1701	8793	5563	12000	2.16	1.11	3.84e-05	0.000182
ACIAD0044	ubiG	3-demethylubiquinone-9 3-methyltransferase and 2-octaprenyl-6-hydroxy phenol methylase	48537	49253	717	700	444	955	2.15	1.1	1.76e-05	9.13e-05
ACIAD0035	ssuC	alkanesulfonate transport protein (ABC superfamily, membrane)	39995	40795	801	8.99	5.71	12	2.15	1.1	0.11	0.18
ACIAD3156	-	conserved hypothetical protein	3082701	3083420	720	2222	1411	3034	2.15	1.1	3.09e-05	0.000152
ACIAD1549	-	putative short chain dehydrogenase	1547579	1548346	768	32	21	44	2.15	1.1	0.0131	0.0301
ACIAD3572	nusB	transcription termination, L factor (N utilization substance protein B)	3494915	3495364	450	2038	1296	2781	2.15	1.1	3.41e-05	0.000164
ACIAD3496	xenB	xenobiotic reductase	3420162	3421232	1071	679	432	925	2.14	1.1	1.54e-05	8.1e-05
ACIAD3475	acs	acetyl-CoA synthetase	3400318	3402279	1962	2001	1278	2724	2.13	1.09	2.91e-05	0.000144
ACIAD0406	cbpA	curved DNA-binding protein, DnaJ homologue that functions as a co-chaperone of DnaK	407001	407942	942	3072	1965	4179	2.13	1.09	1.65e-05	8.61e-05
ACIAD1266	ilvD	dihydroxy-acid dehydratase	1265604	1267433	1830	12000	7693	16400	2.13	1.09	4.72e-05	0.000217
ACIAD0614	-	hypothetical protein	606176	606349	174	79	51	108	2.13	1.09	0.000894	0.00288
ACIAD1575	linC	linalool 8-monooxygenase (Cytochrome P450 111) (Cytochrome P450lin)	1566242	1567483	1242	942	602	1281	2.13	1.09	2.01e-05	0.000103
ACIAD0588	secD	preprotein translocase, IISP family, part of the channel	576898	578799	1902	22500	14400	30700	2.13	1.09	0.000108	0.000449
ACIAD0618	-	conserved hypothetical protein; putative signal peptide	607570	607917	348	16	10	21	2.12	1.09	0.0439	0.0832
ACIAD0986	-	putative ferredoxin	973629	973934	306	58	37	78	2.12	1.08	0.00458	0.012
ACIAD0209	-	putative Rossmann-fold nucleotide-binding protein involved in DNA uptake (Smf)	204848	205999	1152	213	137	289	2.12	1.08	8.44e-05	0.00036
ACIAD2440	mnmG	tRNA uridine 5-carboxymethylaminomethyl modification enzyme mnmG	2405708	2407588	1881	9160	5870	12500	2.12	1.08	3.68e-05	0.000175
ACIAD2513	atoD	acetoacetyl-CoA transferase, alpha subunit	2468252	2468956	705	127	82	172	2.11	1.08	0.000459	0.00161
ACIAD2546	-	conserved hypothetical protein	2506057	2506659	603	84	54	114	2.11	1.08	0.00124	0.00382
ACIAD3533	-	conserved hypothetical protein; putative signal peptide	3460117	3460899	783	1958	1258	2658	2.11	1.08	3.03e-05	0.000149
ACIAD2976	kdpC	potassium-transporting ATPase C chain	2903754	2904383	630	43	28	58	2.11	1.07	0.00828	0.0202
ACIAD0839	ffh	4,5S-RNP protein, GTP binding export factor, part of signal recognition particle with 4,5 RNA	826408	827820	1413	1126	725	1526	2.1	1.07	1.3e-05	7.02e-05
ACIAD1282	-	conserved hypothetical protein	1284279	1285430	1152	690	446	935	2.1	1.07	1.39e-05	7.42e-05
ACIAD2419	-	conserved hypothetical protein; putative signal peptide	2383607	2384068	462	252	163	342	2.1	1.07	0.000208	0.000807
ACIAD2035	tkt	transketolase	2024042	2026030	1989	11000	7080	14800	2.1	1.07	7.61e-05	0.000326
ACIAD0542	edd	phosphogluconate dehydratase (6-phosphogluconate dehydratase)	532423	534270	1848	9205	5952	12500	2.09	1.07	0.000117	0.00048
ACIAD1611	-	putative acetyl-CoA synthetase/AMP-(fatty) acid ligase	1608592	1610235	1644	370	239	500	2.09	1.07	5.98e-05	0.000264
ACIAD1583	srpI	major membrane protein I (MMP-I) (35 kDa antigen)	1575571	1576503	933	147	95	199	2.09	1.06	0.000283	0.00105
ACIAD0341	-	putative acyl-CoA thioesterase II	337747	338550	804	279	181	378	2.09	1.06	0.000312	0.00115
ACIAD2930	-	putative amino acid transport protein (APC family)	2859579	2860991	1413	479	310	648	2.09	1.06	2.34e-05	0.000118
ACIAD1363	clpA	ATP-binding protease component	1358102	1360378	2277	125000	81000	169000	2.08	1.06	0.000901	0.0029
ACIAD0418	aroE	dehydroshikimate reductase, NAD(P)-binding	419027	419815	789	506	328	684	2.08	1.06	5.33e-05	0.00024
ACIAD0359	coaE	dephosphocoenzyme A kinase	351920	352507	588	159	103	214	2.08	1.06	0.000415	0.00147
ACIAD2560	proB	gamma-glutamyl kinase	2519746	2520879	1134	5445	3535	7356	2.08	1.06	5.02e-05	0.000229
ACIAD3278	hprA	glycerate dehydrogenase	3189088	3190044	957	166	108	224	2.08	1.06	0.000345	0.00125
ACIAD3652	grpE	Hsp 24 nucleotide exchange factor	3570168	3570722	555	13800	8961	18600	2.08	1.05	0.000105	0.000436
ACIAD2527	-	putative Glutamate synthase, large subunit region 1, Glutamine amidotransferase (GlxB)	2484955	2485878	924	22	14	30	2.08	1.05	0.0195	0.0423
ACIAD0685	rpe	D-ribulose-5-phosphate 3-epimerase	675484	676170	687	2749	1791	3708	2.07	1.05	0.000156	0.000626
ACIAD3506	aceF	dihydrolipoamide S-acetyltransferase, E2 component of the pyruvate dehydrogenase complex	3431636	3433621	1986	14000	9164	18900	2.07	1.05	0.000138	0.000562
ACIAD1045	metH	methionine synthase (B12-dependent homocysteine-N5-methyltetrahydrofolate transmethylase, repressor of metE and metF)	1034669	1038355	3687	1934	1258	2610	2.07	1.05	5.82e-05	0.000257
ACIAD2351	-	putative enoyl-CoA hydratase/isomerase	2312548	2313669	1122	1338	872	1804	2.07	1.05	4.33e-05	0.000202
ACIAD1127	ubiH	ubiH protein, 2-octaprenyl-6-methoxyphynol hydroxylase, FAD/NAD(P)-binding	1114844	1116052	1209	654	426	882	2.07	1.05	2.43e-05	0.000122
ACIAD0848	ligA	DNA ligase	835730	837760	2031	764	499	1029	2.06	1.05	2.33e-05	0.000118
ACIAD2975	kdpD	sensory kinase in two-component regulatory system wtih KdpE, regulates high-affinity potassium transport system	2901101	2903746	2646	158	103	213	2.06	1.05	0.000847	0.00275
ACIAD3172	-	conserved hypothetical protein; putative fumarylacetoacetate hydrolase family protein	3099662	3100306	645	463	303	624	2.06	1.04	4.17e-05	0.000195
ACIAD1287	astD	succinylglutamic semialdehyde dehydrogenase	1288380	1289849	1470	156	102	210	2.06	1.04	0.000845	0.00274
ACIAD1988	braZ	branched chain amino acid transporter	1978697	1980016	1320	98	64	131	2.05	1.04	0.00177	0.0052
ACIAD0615	-	conserved hypothetical protein	606357	606821	465	121	79	163	2.05	1.04	0.000699	0.00233
ACIAD3302	serA	D-3-phosphoglycerate dehydrogenase	3209228	3210460	1233	5780	3789	7771	2.05	1.04	6.67e-05	0.00029
ACIAD3404	hisF	imidazole glycerol phosphate synthase, cyclase subunit	3320641	3321450	810	1182	776	1588	2.05	1.03	6.89e-05	0.000298
ACIAD3659	purE	phosphoribosylaminoimidazole carboxylase, mutase subunit	3576845	3577360	516	806	529	1082	2.05	1.03	5.42e-05	0.000243
ACIAD2640	lolD	transport protein of outer membrane lipoproteins (ABC superfamily, atp_bind)	2594614	2595288	675	922	606	1239	2.05	1.03	7.23e-05	0.000311
ACIAD0086	epsM	bifunctional protein [Includes: Mannose-6-phosphate isomerase (Phosphomannose isomerase) (Pmi) (Phosphohexomutase); Mannose-1-phosphate guanylyl transferase (Gdp) (GDP-mannose pyrophosphorylase) (Gmp)]	81192	82610	1419	2400	1580	3219	2.04	1.03	7.17e-05	0.000309
ACIAD1567	-	conserved hypothetical protein; putative aminoglycoside phosphotransferase,	1558502	1559569	1068	50	33	68	2.04	1.03	0.0065	0.0163
ACIAD1109	-	conserved hypothetical protein; putative iron-sulfur protein	1096552	1097304	753	259	170	347	2.04	1.03	0.000949	0.00303
ACIAD0174	znuB	high affinity Zn transport protein (ABC superfamily, membrane)	175327	176142	816	134	88	180	2.04	1.03	0.000321	0.00118
ACIAD0199	-	hypothetical protein; putative ferredoxin subunit of nitrite reductase and ring-hydroxylating dioxygenase	194599	195249	651	27	18	36	2.04	1.03	0.0158	0.0355
ACIAD3396	hisH	imidazole glycerol phosphate synthetase, glutamine amidotransferase subunit	3310094	3310711	618	965	635	1296	2.04	1.03	3.17e-05	0.000155
ACIAD2618	-	putative Acyl-CoA thioester hydrolase	2572373	2572804	432	7174	4713	9636	2.04	1.03	0.000258	0.000976
ACIAD2542	-	putative aldehyde dehydrogenase	2501809	2503275	1467	364	240	489	2.04	1.03	0.000116	0.000477
ACIAD1311	rpoH	sigma H (sigma 32) factor of RNA polymerase	1311342	1312211	870	2037	1338	2736	2.04	1.03	0.000102	0.000427
ACIAD0890	trxB	thioredoxin reductase 1	872885	873832	948	37700	24800	50600	2.04	1.03	0.000383	0.00137
ACIAD0577	-	conserved hypothetical protein; putative membrane protein	566608	568905	2298	737	487	987	2.03	1.02	7.43e-05	0.000319
ACIAD0274	icc	cyclic 3\',5\'-adenosine monophosphate phosphodiesterase (regulator of lacZ)	274385	275194	810	179	118	239	2.03	1.02	0.000636	0.00215
ACIAD0736	nuoG	NADH dehydrogenase I chain G	719240	721924	2685	10800	7145	14500	2.03	1.02	0.000224	0.000861
ACIAD1052	-	putative factor of maturation of Fe/S proteins (NfuA)	1044449	1045087	639	1358	896	1820	2.03	1.02	5.32e-05	0.00024
ACIAD0752	-	putative oxidoreductase with FAD/NAD(P)-binding domain	737311	738507	1197	63	41	84	2.03	1.02	0.00548	0.014
ACIAD2880	sdhA	succinate dehydrogenase, flavoprotein subunit	2821608	2823506	1899	18500	12300	24800	2.03	1.02	0.000316	0.00116
ACIAD3255	hemH	ferrochelatase	3167492	3168514	1023	706	468	945	2.02	1.01	6.43e-05	0.00028
ACIAD3480	-	hypothetical protein; putative membrane protein	3406376	3406567	192	3.73	2.47	4.98	2.02	1.01	0.39	0.49
ACIAD1128	ubiF	2-octaprenyl-3-methyl-6-methoxy-1,4-benzoquinol hydroxylase	1116049	1117281	1233	634	421	847	2.01	1.01	6.39e-05	0.000279
ACIAD2347	rpsA	30S ribosomal protein S1	2309002	2310675	1674	116000	77300	156000	2.01	1.01	0.000705	0.00234
ACIAD3030	polA	DNA polymerase I, 3\' -- 5\' polymerase, 5\' -- 3\' and 3\'-- 5\' exonuclease	2959118	2961880	2763	1587	1053	2120	2.01	1.01	8.6e-05	0.000365
ACIAD3587	purC	phosphoribosylaminoimidazole-succinocarboxamide synthase	3505818	3506537	720	2998	1992	4004	2.01	1.01	0.000124	0.00051
ACIAD1184	-	putative D-ala-D-ala-carboxypeptidase, penicillin-binding protein	1181257	1182567	1311	381	253	509	2.01	1.01	8.46e-05	0.00036
ACIAD3223	-	putative enzyme contains P-loop containing nucleotide triphosphate hydrolase domain	3137469	3139007	1539	1212	804	1620	2.01	1.01	3.93e-05	0.000186
ACIAD2229	-	putative transferase	2201678	2202685	1008	720	478	961	2.01	1.01	4.92e-05	0.000225
ACIAD3679	-	putative multidrug resistance efflux pump	3592533	3593609	1077	752	500	1004	2.01	1	0.000167	0.000667
ACIAD2385	-	putative permease (MFS superfamily)	2342094	2343305	1212	53	35	70	2.01	1	0.00644	0.0162
ACIAD1227	surE	5\'(3\')-nucleotidase	1228919	1229686	768	338	226	451	2	1	0.0003	0.00112
ACIAD0038	ssuA	alkanesulfonate transport protein (ABC superfamily, peri_bind)	43039	44061	1023	16	11	21	2	1	0.0576	0.1
ACIAD0505	purU1	formyltetrahydrofolate deformylase	496943	497833	891	517	345	689	2	1	9.6e-05	0.000405
ACIAD2710	-	hypothetical protein	2663420	2663560	141	4.16	2.77	5.56	2	1	0.28	0.38
ACIAD1524	-	putative permease protein (ABC superfamily, membrane)	1523095	1523883	789	5.31	3.54	7.09	2	1	0.15	0.23
ACIAD0734	nuoE	NADH dehydrogenase I chain E	717388	717900	513	4321	2886	5755	1.99	1	0.000272	0.00102
ACIAD2101	-	putative 3-oxoacyl-[acyl-carrier-protein] synthase III	2087813	2088934	1122	1431	957	1905	1.99	0.99	9.76e-05	0.00041
ACIAD1491	-	putative acyltransferase,	1489853	1490410	558	425	284	565	1.99	0.99	0.00189	0.0055
ACIAD1576	-	putative transcriptional regulator (AraC family)	1567494	1568339	846	2590	1734	3446	1.99	0.99	0.000249	0.000947
ACIAD1696	dcaJ	3-oxoadipate CoA-transferase subunit B	1701485	1702159	675	483	324	642	1.98	0.99	0.000258	0.000976
ACIAD3198	rpmJ	50S ribosomal protein L36	3124454	3124570	117	23500	15700	31200	1.98	0.99	0.000328	0.0012
ACIAD1310	-	conserved hypothetical protein; putative membrane protein	1310854	1311219	366	1676	1123	2228	1.98	0.99	4.34e-05	0.000202
ACIAD0527	-	conserved hypothetical protein; putative tetratricopeptide repeat family protein	512131	512718	588	5692	3814	7571	1.98	0.99	0.000289	0.00108
ACIAD3350	gltB	glutamate synthase large chain precursor	3254855	3259336	4482	3875	2599	5150	1.98	0.99	0.000212	0.000822
ACIAD3073	-	putative enoyl-CoA hydratase/isomerase	3001345	3002133	789	159	106	211	1.98	0.99	0.00107	0.00334
ACIAD2608	-	putative nitrorecductase	2561570	2562358	789	182	122	242	1.98	0.99	0.000927	0.00296
ACIAD1479	-	conserved hypothetical protein; putative membrane protein	1476972	1477415	444	20	13	26	1.98	0.98	0.0574	0.1
ACIAD3074	glxR	2-hydroxy-3-oxopropionate reductase	3002148	3003023	876	212	143	281	1.97	0.98	0.00052	0.0018
ACIAD1234	ahpF	alkyl hydroperoxide reductase subunit, FAD/NAD(P)-binding, detoxification of hydroperoxides	1234047	1235606	1560	494	333	655	1.97	0.98	0.000381	0.00137
ACIAD3681	oxaA	Inner membrane protein (IMP) integration factor; binds TM regions of nascent IMPs; required for Sec-independent IMP integration; associated with the Sec translocase	3595516	3597267	1752	4384	2948	5820	1.97	0.98	0.000227	0.000869
ACIAD3675	-	putative outer membrane protein	3587047	3588360	1314	501	337	664	1.97	0.98	0.000114	0.00047
ACIAD0461	-	putative transcriptional regulator (LysR family)	459565	460446	882	123	83	163	1.97	0.98	0.00205	0.00589
ACIAD2881	sdhD	succinate dehydrogenase, hydrophobic subunit	2823519	2823884	366	2455	1655	3255	1.97	0.98	0.00015	0.000608
ACIAD2982	cysI	Sulfite reductase (NADPH) hemoprotein beta-component	2910148	2911791	1644	1850	1247	2453	1.97	0.98	0.000169	0.000672
ACIAD0623	acdA	acyl-CoA dehydrogenase	609925	611715	1791	468	316	620	1.96	0.97	0.00032	0.00118
ACIAD2578	recO	DNA repair protein	2537001	2537711	711	1935	1307	2563	1.96	0.97	0.000348	0.00126
ACIAD1692	dcaE	Enoyl-CoA hydratase (branched-chain amino acid degradation)	1696924	1697709	786	67	45	88	1.96	0.97	0.00594	0.0151
ACIAD2635	purN	phosphoribosylglycinamide formyltransferase 1	2588509	2589138	630	2740	1850	3630	1.96	0.97	0.000139	0.000562
ACIAD3355	-	putative outer membrane protein (ComQ)	3262339	3264510	2172	4102	2773	5430	1.96	0.97	0.000175	0.000692
ACIAD1189	-	putative pseudouridine synthase	1187492	1188286	795	191	129	252	1.96	0.97	0.000748	0.00247
ACIAD2988	-	putative thiolase; putative acyl-CoA thiolase	2919024	2920232	1209	133	90	177	1.96	0.97	0.0012	0.0037
ACIAD3544	parE	topoisomerase IV subunit B	3468943	3470823	1881	580	391	768	1.96	0.97	0.000126	0.000516
ACIAD0032	-	putative hydroxyacid dehydrogenase/reductase	38279	39151	873	48	33	64	1.95	0.97	0.0174	0.0382
ACIAD1960	-	conserved hypothetical protein	1946783	1947934	1152	907	615	1199	1.95	0.96	9.51e-05	0.000402
ACIAD1089	ureA	urease gamma subunit	1083894	1084196	303	947	642	1251	1.95	0.96	0.000292	0.00109
ACIAD0582	fabG	3-oxoacyl-[acyl-carrier protein] reductase (3-ketoacyl- acyl carrier protein reductase)	572475	573200	726	151	103	200	1.94	0.96	0.000965	0.00307
ACIAD0306	rplL	50S ribosomal protein L7/L12	301783	302148	366	11500	7816	15200	1.94	0.96	0.00044	0.00155
ACIAD3444	-	conserved hypothetical protein; putative pirin-like protein	3363798	3364751	954	65	44	86	1.94	0.96	0.00652	0.0163
ACIAD1084	aceA	isocitrate lyase	1079899	1081497	1599	2654	1807	3502	1.94	0.96	0.000404	0.00144
ACIAD3424	mdtA	membrane protein inolved in drug resistance	3338035	3339333	1299	81	55	107	1.94	0.96	0.00631	0.0159
ACIAD2758	prpB	methylisocitrate lyase	2697340	2698224	885	61	42	81	1.94	0.96	0.00337	0.00917
ACIAD1572	-	putative acyl-CoA ligase	1563341	1564894	1554	77	52	102	1.94	0.96	0.00254	0.00714
ACIAD0639	-	conserved hypothetical protein	627198	628238	1041	1985	1352	2617	1.94	0.95	0.00021	0.000813
ACIAD1412	acadm	medium-chain acyl-CoA dehydrogenase	1406016	1407221	1206	110	75	145	1.94	0.95	0.00155	0.00463
ACIAD1458	-	putative transport protein	1456611	1458035	1425	19	13	25	1.94	0.95	0.0689	0.12
ACIAD3061	panB	3-methyl-2-oxobutanoate hydroxymethyltransferase (Ketopantoate hydroxymethyltransferase)	2987780	2988532	753	1084	740	1428	1.93	0.95	0.000108	0.000447
ACIAD1334	-	conserved hypothetical protein; putative AAA ATPase superfamily	1331117	1332007	891	304	207	401	1.93	0.95	0.000697	0.00233
ACIAD0493	topA	DNA topoisomerase type I, omega protein	484929	487574	2646	4185	2860	5510	1.93	0.95	0.000362	0.00131
ACIAD2088	aspQ	glutaminase-asparaginase	2071101	2072168	1068	6631	4525	8737	1.93	0.95	0.000194	0.000758
ACIAD0518	lgt	prolipoprotein diacylglyceryl transferase	504762	505583	822	546	373	719	1.93	0.95	0.000169	0.000672
ACIAD1767	-	putative branched-chain amino acid permease protein (ABC superfamily, membrane)	1774686	1775756	1071	22	15	29	1.93	0.95	0.055	0.1
ACIAD0969	-	putative iron transport protein (ABC superfamily, ATP-bind)	956269	957033	765	95	65	125	1.93	0.95	0.00205	0.00589
ACIAD1914	-	putative nitrate transport protein (NasF)	1904816	1905847	1032	175	120	230	1.93	0.95	0.0007	0.00233
ACIAD1540	-	putative substrate-binding protein (ABC superfamily, peri-bind)	1541577	1542371	795	18	12	24	1.93	0.95	0.0829	0.14
ACIAD1825	-	putative transcriptional regulator; putative regucalcin family protein	1831163	1832056	894	15	10	20	1.93	0.95	0.096	0.16
ACIAD3573	thiL	thiamin-monophosphate kinase	3495379	3496296	918	303	207	399	1.93	0.95	0.000688	0.0023
ACIAD3498	prfB	peptide chain release factor 2	3421705	3422718	1014	23900	16300	31400	1.92	0.94	0.00146	0.00443
ACIAD3574	pgpA	phosphatidylglycerophosphatase A	3496289	3496789	501	371	255	488	1.91	0.94	0.000275	0.00103
ACIAD2474	hemE	uroporphyrinogen decarboxylase	2435553	2436629	1077	877	602	1152	1.91	0.94	0.000181	0.000716
ACIAD2939	rplU	50S ribosomal protein L21	2867551	2867862	312	9050	6226	11900	1.91	0.93	0.000439	0.00155
ACIAD2698	-	hypothetical protein	2656138	2656719	582	228	157	299	1.91	0.93	0.00103	0.00325
ACIAD0186	atpG	membrane-bound ATP synthase , F1 sector, gamma-subunit	182975	183844	870	21400	14700	28100	1.91	0.93	0.00101	0.00318
ACIAD3018	-	putative lipoprotein precursor (VacJ) transmembrane	2947926	2948852	927	918	631	1204	1.91	0.93	0.000146	0.00059
ACIAD1372	pyrH	uridylate kinase	1367938	1368666	729	2892	1987	3796	1.91	0.93	0.000493	0.00173
ACIAD3512	ftsA	cell division protein	3440298	3441560	1263	4777	3295	6258	1.9	0.93	0.000728	0.00241
ACIAD0047	-	conserved hypothetical protein; putative transcriptional regulator (TetR family)	50905	51540	636	313	216	410	1.9	0.93	0.000875	0.00283
ACIAD0741	nuoL	NADH dehydrogenase I chain L	724328	726223	1896	19000	13100	25000	1.9	0.93	0.00096	0.00305
ACIAD3487	-	putative amino acid binding protein (ABC superfamily, peri_bind)	3413513	3414358	846	190	131	249	1.9	0.93	0.000711	0.00236
ACIAD0849	-	putative dehydrogenase	837903	838958	1056	502	346	658	1.9	0.93	0.000388	0.00139
ACIAD2935	serS	seryl-tRNA synthetase ; also charges selenocystein tRNA with serine	2864057	2865334	1278	1944	1341	2547	1.9	0.93	0.000257	0.000975
ACIAD2552	soxB	sarcosine oxidase beta subunit	2511852	2513090	1239	12	8.17	16	1.9	0.92	0.0952	0.16
ACIAD2003	pyrG	CTP synthase	1993619	1995256	1638	4510	3117	5903	1.89	0.92	0.000318	0.00117
ACIAD1916	fdhD	formate dehydrogenase formation protein	1908406	1909227	822	363	251	475	1.89	0.92	0.00108	0.00335
ACIAD1452	-	putative aminotransferase	1449889	1451232	1344	16	11	21	1.89	0.92	0.0763	0.13
ACIAD1472	-	putative receptor protein	1469653	1472826	3174	56	39	74	1.89	0.92	0.015	0.0339
ACIAD3207	rplE	50S ribosomal protein L5	3128718	3129254	537	1050000	727000	1360000	1.88	0.91	0.016	0.0358
ACIAD0917	sbcD	ATP-dependent dsDNA exonuclease (Suppression of recBC)	900942	902192	1251	265	184	346	1.88	0.91	0.000997	0.00315
ACIAD2664	radA	DNA repair protein	2617574	2618953	1380	667	463	870	1.88	0.91	0.000353	0.00127
ACIAD1201	hemL	glutamate-1-semialdehyde aminotransferase	1201571	1202869	1299	2341	1624	3059	1.88	0.91	0.0005	0.00175
ACIAD0364	secG	preprotein translocase IISP family, auxillary membrane component	357412	357741	330	494	343	646	1.88	0.91	0.000265	0.000999
ACIAD2898	-	putative competence protein (ComL)	2836153	2837208	1056	11400	7903	14900	1.88	0.91	0.000624	0.00212
ACIAD3254	-	putative enzyme	3166832	3167479	648	505	350	659	1.88	0.91	0.000395	0.00141
ACIAD3288	-	putative partition-related protein	3196187	3196831	645	773	537	1010	1.88	0.91	0.000302	0.00112
ACIAD2672	-	putative transcriptional regulator	2626535	2627671	1137	735	512	959	1.87	0.91	0.000312	0.00115
ACIAD2515	atoE	short-chain fatty acid transporter (scFAT family)	2469711	2471120	1410	158	110	206	1.87	0.91	0.000968	0.00308
ACIAD2167	-	conserved hypothetical protein	2147423	2147896	474	3.09	2.16	4.02	1.87	0.9	0.45	0.55
ACIAD2087	AlaA	glutamate-pyruvate aminotransferase	2069321	2070751	1431	595	415	775	1.87	0.9	0.000198	0.000771
ACIAD0297	trpE	anthranilate synthase component I	295163	296656	1494	694	485	903	1.86	0.9	0.000236	0.000902
ACIAD2652	gyrA	DNA gyrase, subunit A, type II topoisomerase	2605946	2608675	2730	16900	11800	22100	1.86	0.9	0.00156	0.00464
ACIAD3660	-	hypothetical protein	3577357	3577542	186	106	74	138	1.86	0.9	0.00958	0.0228
ACIAD3036	ppx	exopolyphosphatase (ExopolyPase) (Metaphosphatase)	2965523	2967043	1521	2608	1826	3390	1.86	0.89	0.000505	0.00176
ACIAD2145	-	hypothetical protein	2128812	2129357	546	17	12	21	1.86	0.89	0.0728	0.13
ACIAD0578	-	putative oxidoreductase protein; putative dehydrogenase (flavoprotein)	568921	570237	1317	358	251	465	1.86	0.89	0.00111	0.00345
ACIAD0007	-	putative transport protein (ABC superfamily, atp_bind)	7336	9270	1935	973	682	1265	1.86	0.89	0.000391	0.00139
ACIAD0856	bioA	adenosylmethionine-8-amino-7-oxononanoate aminotransferase	843134	844462	1329	288	202	374	1.85	0.89	0.00108	0.00336
ACIAD1211	ddc	L-2,4-diaminobutyrate decarboxylase	1213493	1215025	1533	7839	5492	10200	1.85	0.89	0.000911	0.00293
ACIAD3423	mdtB	multidrug transport protein (RND family)	3334864	3338025	3162	114	80	148	1.85	0.89	0.00374	0.0101
ACIAD2879	sdhB	succinate dehydrogenase, iron-sulfur subunit	2820882	2821592	711	11900	8350	15400	1.85	0.89	0.00133	0.00406
ACIAD0562	hisS	histidyl-tRNA synthetase	553181	554473	1293	3230	2271	4190	1.85	0.88	0.000756	0.00249
ACIAD0474	truA	tRNA-pseudouridine synthase I	467810	468625	816	177	124	230	1.85	0.88	0.000856	0.00277
ACIAD3322	ispH	4-hydroxy-3-methylbut-2-enyl diphosphate reductase (also involved in penicillin tolerance and control of the stringent response, Seems to directly or indirectly interact with relA to maintain it in an inactive form during normal growth,)	3227449	3228399	951	1437	1014	1860	1.84	0.88	0.000919	0.00294
ACIAD3104	ilvI	acetolactate synthase III, large subunit	3026035	3027759	1725	4422	3109	5735	1.84	0.88	0.000699	0.00233
ACIAD3576	glmS	glucosamine--fructose-6-phosphate aminotransferase	3498186	3500024	1839	2181	1538	2824	1.84	0.88	0.000632	0.00214
ACIAD3349	gltD	glutamate synthase small chain	3253359	3254780	1422	1324	933	1714	1.84	0.88	0.000663	0.00223
ACIAD1820	scpB	Methylmalonyl-CoA decarboxylase	1827314	1828090	777	86	60	111	1.84	0.88	0.00896	0.0215
ACIAD1904	moaE	molybdopterin converting factor, large subunit	1892848	1893402	555	5375	3786	6964	1.84	0.88	0.00155	0.00463
ACIAD3612	alrA	NADP-dependent alcohol dehydrogenase	3523955	3524977	1023	274	193	356	1.84	0.88	0.000974	0.00308
ACIAD0095	per	perosamine synthetase (WeeJ)	91199	92374	1176	542	382	702	1.84	0.88	0.00063	0.00214
ACIAD1977	-	putative acyl-CoA thiolase	1966552	1967832	1281	1984	1395	2573	1.84	0.88	0.000439	0.00155
ACIAD2724	-	putative PIRIN-like protein	2670466	2671197	732	25	17	32	1.84	0.88	0.0449	0.0849
ACIAD0023	ribF	bifunctional protein [Includes: riboflavin kinase (Flavokinase); FMN adenylyltransferase (FAD pyrophosphorylase) (FAD synthetase)]	29666	30667	1002	1621	1145	2097	1.83	0.87	0.00151	0.00454
ACIAD0262	pbpG	D-alanyl-D-alanine endopeptidase, penicillin-binding protein 7 and penicillin-binding protein 8	261717	262775	1059	1399	989	1810	1.83	0.87	0.000698	0.00233
ACIAD3560	psd	phosphatidylserine decarboxylase	3485365	3486222	858	244	172	315	1.83	0.87	0.00184	0.00537
ACIAD1613	-	putative acyl-CoA dehydrogenase protein (acdB-like)	1611486	1612613	1128	488	345	631	1.83	0.87	0.000953	0.00303
ACIAD2738	-	putative NADPH:quinone reductase and related Zn-dependent oxidoreductase	2680379	2681362	984	307	217	398	1.83	0.87	0.00187	0.00545
ACIAD2451	-	putative permease protein (ABC superfamily, membrane)	2415943	2416638	696	72	51	93	1.83	0.87	0.00539	0.0138
ACIAD0989	-	putative short-chain dehydrogenase	975328	976098	771	11	7.55	14	1.83	0.87	0.15	0.24
ACIAD0620	-	hypothetical protein; putative signal peptide	608149	608586	438	9.79	6.94	13	1.82	0.87	0.17	0.26
ACIAD3359	-	putative membrane protein (ComN)	3265786	3266424	639	3268	2314	4222	1.82	0.87	0.000774	0.00254
ACIAD0050	rph	ribonuclease PH (RNase PH), tRNA nucleotidyltransferase	54008	54763	756	653	463	844	1.82	0.87	0.000557	0.00191
ACIAD2625	fbp	fructose-1,6-bisphosphatase	2577714	2578685	972	1295	920	1670	1.82	0.86	0.00214	0.00613
ACIAD2888	nadE	NAD synthetase, NH3/glutamine-dependent	2827405	2829030	1626	2288	1625	2951	1.82	0.86	0.00168	0.00499
ACIAD0270	murD	UDP-N-acetylmuramoylalanine-D-glutamate ligase	270077	271444	1368	1597	1135	2060	1.82	0.86	0.000586	0.00201
ACIAD1879	frmA	Alcohol dehydrogenase class 3 (Alcohol dehydrogenase class III) (S-(hydroxymethyl)glutathione dehydrogenase) (Glutathione-dependent formaldehyde dehydrogenase) (FDH) (FALDH)	1871988	1873097	1110	2219	1577	2860	1.81	0.86	0.00123	0.00379
ACIAD2574	aspC	aspartate aminotransferase A	2533408	2534640	1233	58600	41700	75500	1.81	0.86	0.00206	0.00592
ACIAD1138	-	bifunctional protein [Includes: lytic murein transglycosylase C, membrane-bound (MtlD); putative cell wall hydrolase]	1125708	1128929	3222	11500	8198	14800	1.81	0.86	0.00254	0.00714
ACIAD1024	-	conserved hypothetical protein; putative signal peptide	1015985	1016251	267	44	31	57	1.81	0.86	0.0289	0.0589
ACIAD0441	-	hypothetical protein	439737	439982	246	5.2	3.7	6.7	1.81	0.86	0.23	0.33
ACIAD2418	prfA	peptide chain release factor 1	2382061	2383191	1131	1557	1109	2006	1.81	0.86	0.00276	0.00768
ACIAD3041	pheT	phenylalanyl-tRNA synthetase, beta subunit	2970382	2972763	2382	9858	7008	12700	1.81	0.86	0.00185	0.00541
ACIAD3658	purK	phosphoribosylaminoimidazole carboxylase ATPase subunit	3575624	3576775	1152	788	560	1015	1.81	0.86	0.000326	0.00119
ACIAD0402	pnp	polyribonucleotide nucleotidyltransferase (Polynucleotide phosphorylase) (PNPase)	402324	404417	2094	21600	15400	27800	1.81	0.86	0.0015	0.00452
ACIAD1614	-	putative nitrile hydratase activator	1612689	1613897	1209	205	146	264	1.81	0.86	0.00311	0.00853
ACIAD2691	-	putative secretion system protein (EvpA-like)	2648568	2649077	510	11600	8264	15000	1.81	0.86	0.00143	0.00434
ACIAD1357	ilvA	Threonine dehydratase biosynthetic (Threonine deaminase)	1352630	1354168	1539	1840	1307	2372	1.81	0.86	0.00104	0.00325
ACIAD1926	-	conserved hypothetical protein	1916444	1916701	258	68	48	87	1.81	0.85	0.0144	0.0327
ACIAD0374	phaD	pH adaptation potassium efflux system D transmembrane protein	365250	367058	1809	763	544	983	1.81	0.85	0.000745	0.00246
ACIAD1821	-	putative acyl-CoA dehydrogenase	1828090	1829238	1149	253	181	326	1.8	0.85	0.00451	0.0118
ACIAD3056	-	putative AMP-dependent synthetase/ligase	2983528	2985171	1644	1185	846	1524	1.8	0.85	0.00123	0.00377
ACIAD1582	-	putative cysteine desulfurase 1 (Csd)	1573644	1575596	1953	294	210	378	1.8	0.85	0.0014	0.00425
ACIAD1763	srpH	serine acetyltransferase	1767893	1768801	909	1475	1055	1896	1.8	0.85	0.00111	0.00344
ACIAD2938	rpmA	50S ribosomal protein L27	2867275	2867532	258	4052	2908	5196	1.79	0.84	0.00143	0.00434
ACIAD3526	crc	catabolite repression control protein	3453721	3454578	858	417	299	534	1.79	0.84	0.00143	0.00434
ACIAD0342	pgsA	CDP-diacylglycerol--glycerol-3-phosphate 3-phosphatidyltransferase (Phosphatidylglycerophosphate synthase) (PGP synthase)	338652	339245	594	504	361	647	1.79	0.84	0.00155	0.00463
ACIAD3367	ftsL	cell division protein (in growth at septum)	3276996	3277328	333	601	431	770	1.79	0.84	0.000602	0.00205
ACIAD0367	-	conserved hypothetical protein	358821	359345	525	3850	2757	4943	1.79	0.84	0.00139	0.00425
ACIAD0255	-	conserved hypothetical protein; putative permease	253903	254973	1071	605	434	776	1.79	0.84	0.000529	0.00183
ACIAD0416	corC	magnesium and cobalt efflux protein	417651	418490	840	1256	902	1611	1.79	0.84	0.000972	0.00308
ACIAD1758	mdcG	phosphoribosyl-dephospho-CoA transferase (Holo-ACP synthase)	1764126	1764734	609	39	28	50	1.79	0.84	0.0498	0.0924
ACIAD3157	-	putative lytic murein transglycosylase, soluble (Slt)	3083401	3085443	2043	13300	9561	17100	1.79	0.84	0.00305	0.00839
ACIAD0803	-	putative nitroreductase	795407	796117	711	263	189	337	1.79	0.84	0.00446	0.0117
ACIAD0708	-	putative tonB-dependent receptor protein	694784	696940	2157	1226	879	1572	1.79	0.84	0.000996	0.00315
ACIAD3558	phoR	two-component sensor	3483248	3484612	1365	173	124	222	1.79	0.84	0.00376	0.0101
ACIAD3277	-	conserved hypothetical protein; putative signal peptide	3188587	3189084	498	264	190	338	1.78	0.83	0.00318	0.0087
ACIAD1150	pyrC	dihydroorotase	1140913	1141947	1035	1360	978	1743	1.78	0.83	0.00175	0.00516
ACIAD0345	alkB	DNA repair system specific for alkylated DNA	340217	340825	609	33	24	42	1.78	0.83	0.0586	0.11
ACIAD0335	fadB	fatty oxidation complex alpha subunit [Includes: Enoyl-CoA hydratase ; Delta(3)-cis-delta(2)-trans-enoyl-CoA isomerase ; 3-hydroxyacyl-CoA dehydrogenase; 3- hydroxybutyryl-CoA epimerase]	330397	332550	2154	11100	7972	14200	1.78	0.83	0.00211	0.00606
ACIAD0544	gntT	high-affinity gluconate permease (GntP family)	535118	536455	1338	38100	27400	48800	1.78	0.83	0.00232	0.00659
ACIAD2164	-	hypothetical protein	2145660	2146040	381	4.49	3.24	5.75	1.78	0.83	0.33	0.43
ACIAD1971	smvA	methyl viologen resistance protein (MFS superfamily)	1960201	1961700	1500	145	105	186	1.78	0.83	0.00573	0.0146
ACIAD1410	alkR	transcriptional regulator (XylS/AraC family)	1403617	1404537	921	178	128	228	1.78	0.83	0.00676	0.0169
ACIAD3010	pdxA	4-hydroxythreonine-4-phosphate dehydrogenase (4- (phosphohydroxy)-L-threonine dehydrogenase)	2937721	2938689	969	344	248	440	1.77	0.83	0.0015	0.00453
ACIAD3150	-	conserved hypothetical protein	3078877	3079734	858	707	510	904	1.77	0.83	0.00151	0.00454
ACIAD1041	-	putative transcriptional regulator (AraC family)	1031847	1032620	774	22	16	28	1.77	0.83	0.0885	0.15
ACIAD2592	-	conserved hypothetical protein; putative esterase of the alpha/beta hydrolase fold	2550477	2551082	606	170	123	217	1.77	0.82	0.00677	0.0169
ACIAD0210	-	conserved hypothetical protein; putative peptidoglycan-binding LysM domain	206017	207180	1164	1302	941	1664	1.77	0.82	0.00106	0.0033
ACIAD0768	metG	methionyl-tRNA synthetase	752585	754642	2058	2072	1499	2646	1.77	0.82	0.00141	0.00428
ACIAD0573	-	putative bacterial lipid A biosynthesis acyltransferase family	563015	563938	924	320	231	408	1.77	0.82	0.00369	0.00997
ACIAD1605	mmsB	3-hydroxyisobutyrate dehydrogenase	1601344	1602237	894	289	209	369	1.76	0.82	0.00296	0.00816
ACIAD0611	-	putative TonB-dependent receptor protein	600145	602226	2082	226	164	288	1.76	0.82	0.00374	0.0101
ACIAD2269	rpsB	30S ribosomal protein S2	2239436	2240185	750	17300	12600	22100	1.76	0.81	0.00348	0.00942
ACIAD0028	-	putative isochorismatase family protein rutB (Pyrimidine utilization protein B)	35094	35831	738	43	31	55	1.76	0.81	0.0406	0.0782
ACIAD2981	-	putative oxidoreductase involved in sulfite reduction	2909670	2910188	519	498	361	636	1.76	0.81	0.00165	0.00491
ACIAD0104	manB	bifunctional protein [Includes: phosphomannomutase (Pmm); putative phosphoglucomutase (Glucose phosphomutase) (Pgm)]	102792	104165	1374	6642	4826	8459	1.75	0.81	0.0026	0.00728
ACIAD3024	xcpR	general secretion pathway protein E (Type II traffic warden ATPase)	2952534	2954024	1491	807	586	1027	1.75	0.81	0.00171	0.00506
ACIAD0294	-	putative general secretion pathway protein	291280	293598	2319	1281	931	1630	1.75	0.81	0.0018	0.00527
ACIAD0682	-	putative S-formylglutathione hydrolase (frmC)	674124	674954	831	251	182	319	1.75	0.81	0.00255	0.00715
ACIAD1362	clpS	substrate modulator for ClpAP, directs protease activity towards aggregated proteins	1357679	1358092	414	24500	17800	31200	1.75	0.81	0.00509	0.0132
ACIAD2475	-	conserved hypothetical protein; putative signal peptide	2436822	2438210	1389	1830	1333	2327	1.75	0.8	0.00137	0.00419
ACIAD3515	ddlB	D-alanine-D-alanine ligase B	3442482	3443411	930	602	439	764	1.74	0.8	0.00186	0.00542
ACIAD2011	thiM	hydoxyethylthiazole kinase	2002829	2003653	825	368	269	467	1.74	0.8	0.00332	0.00904
ACIAD3292	mdfA	multidrug/chloramphenicol efflux transport protein (MFS superfamily)	3201357	3202586	1230	49	36	62	1.74	0.8	0.0166	0.0369
ACIAD1606	-	putative acetyl-coA synthetase/AMP-(fatty) acid ligase	1602316	1603959	1644	783	571	994	1.74	0.8	0.00148	0.00446
ACIAD1766	-	putative branched-chain amino acid permease protein (ABC superfamily, membrane)	1773033	1774679	1647	25	18	31	1.74	0.8	0.11	0.18
ACIAD0379	-	putative DNA helicase	371980	373482	1503	631	462	801	1.74	0.8	0.00102	0.00322
ACIAD1435	benR	transcriptional regulator of benzoate degradation (LysR family)	1433015	1433929	915	163	119	206	1.74	0.8	0.00498	0.0129
ACIAD1694	dcaK	transport protein in catabolism of dicarboxylic acids (MFS superfamily)	1699220	1700527	1308	136	99	173	1.74	0.8	0.0103	0.0242
ACIAD3034	tilS	tRNA(Ile)-lysidine synthetase	2963347	2964726	1380	2068	1509	2628	1.74	0.8	0.00236	0.0067
ACIAD0099	galU	UTP-glucose-1-phosphate uridylyltransferase	96123	97010	888	3650	2660	4640	1.74	0.8	0.00187	0.00545
ACIAD3353	aroB	3-dehydroquinate synthase	3260650	3261738	1089	1088	797	1379	1.73	0.79	0.00193	0.00558
ACIAD0442	rluC	23S rRNA pseudouridylate synthase	440160	441092	933	442	323	560	1.73	0.79	0.00288	0.00797
ACIAD2222	-	bifunctional protein [Includes: putative prephenate or cyclohexadienyl dehydrogenase; 3-phosphoshikimate 1-carboxyvinyltransferase (5- enolpyruvylshikimate-3-phosphate synthase) (EPSP synthase) (EPSPS) (AroA)]	2193227	2195473	2247	3409	2496	4322	1.73	0.79	0.00265	0.00741
ACIAD2218	-	conserved hypothetical protein	2189515	2190297	783	756	553	958	1.73	0.79	0.00529	0.0136
ACIAD3680	trmE	GTPase involved in tRNA modification and in thiophene and furan oxidation	3594065	3595453	1389	364	266	461	1.73	0.79	0.00236	0.0067
ACIAD1759	mdcH	malonate decarboxylase, epsilon subunit (acyl carrier transferase)	1764747	1765673	927	285	209	361	1.73	0.79	0.00838	0.0204
ACIAD3262	-	putative acyl-CoA dehydrogenase	3175753	3177576	1824	1348	987	1710	1.73	0.79	0.00236	0.0067
ACIAD2185	-	putative replicative DNA helicase	2159134	2160462	1329	82	60	104	1.73	0.79	0.0211	0.045
ACIAD0702	-	putative transporter	688754	690127	1374	307	225	390	1.73	0.79	0.00247	0.00698
ACIAD3376	czcB	RND divalent metal cation efflux membrane fusion protein	3286833	3288086	1254	11	8.32	14	1.73	0.79	0.17	0.25
ACIAD0301	nusG	transcription antitermination protein	299190	299723	534	5954	4367	7541	1.73	0.79	0.00388	0.0104
ACIAD1749	cioB	ubiquinol oxidase subunit II, cyanide insensitive	1756089	1757099	1011	221	162	280	1.73	0.79	0.0039	0.0104
ACIAD2590	pabC	4-amino-4-deoxychorismate lyase	2548474	2549289	816	198	146	251	1.72	0.79	0.0133	0.0305
ACIAD2584	lepA	GTP-binding protein	2540891	2542708	1818	3772	2769	4775	1.72	0.79	0.00223	0.00636
ACIAD0769	tsx	nucleoside-specific channel-forming protein	754824	755669	846	640	470	810	1.72	0.79	0.00218	0.00621
ACIAD3110	macB	macrolide transport protein (ABC superfamily, atp_bind (N-terminal), membrane (C-terminal))	3034456	3036450	1995	240	177	303	1.72	0.78	0.00838	0.0204
ACIAD3592	-	putative amino acid transport protein (ABC superfamily, ATP_bind)	3509193	3509924	732	2.73	2.01	3.45	1.72	0.78	0.46	0.56
ACIAD1486	-	putative lipopolysaccharide transport protein B (ABC superfamily, atp_bind) (LptB)	1483286	1484035	750	1359	1004	1714	1.71	0.77	0.00311	0.00853
ACIAD0985	-	putative transcriptional regulator (PcaU-like)	972542	973354	813	177	131	224	1.71	0.77	0.0146	0.033
ACIAD0206	-	putative transport protein (ABC superfamily, membrane)	201649	202770	1122	20	15	25	1.71	0.77	0.0693	0.12
ACIAD2103	ahpC	alkyl hydroperoxide reductase, C22 subunit, thioredoxin-like (detoxification of hydroperoxides)	2093160	2093723	564	21400	15900	27000	1.7	0.77	0.00737	0.0182
ACIAD0731	nuoB	NADH dehydrogenase I chain B	714832	715509	678	1347	996	1697	1.7	0.77	0.00192	0.00557
ACIAD1762	mdcR	transcriptional regulator for malonate utilization (LysR family)	1766935	1767855	921	729	539	918	1.7	0.77	0.00159	0.00472
ACIAD3356	-	putative lipoprotein (ComL)	3264528	3265052	525	837	620	1053	1.7	0.76	0.00238	0.00674
ACIAD1289	astE	succinylglutamate desuccinylase	1291234	1292211	978	107	79	135	1.7	0.76	0.0329	0.0656
ACIAD0583	fabF	3-oxoacyl-[acyl-carrier-protein] synthase II	573200	574423	1224	461	342	579	1.69	0.76	0.00379	0.0102
ACIAD0812	-	putative chromate transport protein	803807	804376	570	61	45	77	1.69	0.76	0.0595	0.11
ACIAD2942	-	putative membrane-associated phospholipid phosphatase	2871510	2872127	618	1062	788	1336	1.69	0.76	0.00533	0.0137
ACIAD0545	gntK	thermoresistant gluconokinase (Gluconate kinase)	536472	536984	513	314000	233000	394000	1.69	0.76	0.022	0.0467
ACIAD0822	gatB	aspartyl/glutamyl-tRNA(Asn/Gln) amidotransferase subunit B	811089	812576	1488	690	514	866	1.69	0.75	0.0038	0.0102
ACIAD2458	glnA	glutamine synthetase	2420313	2421728	1416	12800	9498	16000	1.69	0.75	0.00552	0.0141
ACIAD0090	-	putative glycosyl transferase family 1	86571	87671	1101	201	150	253	1.69	0.75	0.00619	0.0157
ACIAD0530	leuA	2-isopropylmalate synthase (Alpha-isopropylmalate synthase) (Alpha-IPM synthetase)	514557	516254	1698	4025	3001	5049	1.68	0.75	0.00448	0.0118
ACIAD0353	-	conserved hypothetical protein	345960	346514	555	490	366	613	1.68	0.75	0.00348	0.00942
ACIAD1721	-	conserved hypothetical protein	1728978	1729367	390	23	17	29	1.68	0.75	0.11	0.18
ACIAD0991	-	putative ferredoxin reductase component (dioxygenase)	977070	978281	1212	13	10	17	1.68	0.75	0.17	0.25
ACIAD1854	-	putative phage-related protein	1853415	1854824	1410	8.25	6.16	10	1.68	0.75	0.21	0.3
ACIAD0629	-	conserved hypothetical protein	617510	618982	1473	353	264	442	1.68	0.74	0.003	0.00826
ACIAD1618	amdA	amidase	1615309	1616823	1515	33	25	42	1.67	0.74	0.0623	0.11
ACIAD0587	secF	preprotein translocase, IISP family, membrane subunit	575921	576889	969	2304	1723	2884	1.67	0.74	0.00588	0.015
ACIAD1882	-	putative G:T/U mismatch-specific DNA glycosylase	1875207	1875791	585	274	205	343	1.67	0.74	0.0111	0.026
ACIAD0500	-	putative transport protein (CPA2 family )	492195	493913	1719	2068	1549	2586	1.67	0.74	0.00962	0.0228
ACIAD1963	-	conserved hypothetical protein	1949914	1950966	1053	427	320	533	1.66	0.73	0.00439	0.0116
ACIAD3258	-	conserved hypothetical protein	3170642	3171253	612	197	148	246	1.66	0.73	0.00799	0.0195
ACIAD0450	-	conserved hypothetical protein; putative Zn-dependent hydrolases of the beta-lactamase fold	446311	447363	1053	927	696	1157	1.66	0.73	0.00422	0.0112
ACIAD1920	glnS	glutaminyl-tRNA synthetase	1910414	1912141	1728	6569	4946	8193	1.66	0.73	0.00862	0.0208
ACIAD1001	-	putative iron-regulated membrane protein	987410	988753	1344	102	77	127	1.66	0.73	0.0116	0.0269
ACIAD3389	envZ	sensory histidine kinase in two-component regulatory system with OmpR	3302651	3304108	1458	1869	1404	2333	1.66	0.73	0.00746	0.0184
ACIAD2621	tolA	tolerance to group A colicins, single-stranded filamentous DNA phage, required for OM integrity	2573978	2575288	1311	531	399	663	1.66	0.73	0.00369	0.00997
ACIAD0644	folC	bifunctional protein [Includes: folylpolyglutamate synthase (FPGS); dihydrofolate synthase ],	632413	633699	1287	3108	2343	3873	1.65	0.73	0.00489	0.0127
ACIAD1309	thiS	C-terminally thiocarboxylated form is intermediate sulfur donor in thiazole formation; part of ThiF/ThiS complex; complexes with ThiG also	1310644	1310841	198	6516	4911	8121	1.65	0.73	0.00603	0.0153
ACIAD3120	-	conserved hypothetical protein	3050026	3050463	438	2199	1658	2740	1.65	0.73	0.00715	0.0177
ACIAD2833	htpX	heat shock protein	2768149	2769054	906	1168	880	1455	1.65	0.73	0.00561	0.0143
ACIAD0409	priA	primosomal protein N\' (= factor Y) directs replication fork assembly at D-loops, ATP-dependent,	410989	413220	2232	468	352	583	1.65	0.73	0.00691	0.0172
ACIAD2969	aroP	aromatic amino acid transporter (APC family)	2898161	2899519	1359	1070	807	1333	1.65	0.72	0.0028	0.00777
ACIAD1414	-	conserved hypothetical protein	1408763	1410163	1401	951	719	1183	1.65	0.72	0.00449	0.0118
ACIAD2556	-	conserved hypothetical protein; putative 2-nitropropane dioxygenase	2515737	2516777	1041	142	107	177	1.65	0.72	0.0119	0.0275
ACIAD3284	-	conserved hypothetical protein; putative signal peptide	3194318	3194872	555	817	617	1016	1.65	0.72	0.00282	0.00782
ACIAD2615	ruvB	holliday junction helicase, subunit B	2570388	2571392	1005	442	334	550	1.65	0.72	0.00423	0.0112
ACIAD0994	-	putative hydrolase	980194	981033	840	127	96	158	1.65	0.72	0.0137	0.0313
ACIAD0042	-	putative oxoacyl-(acyl carrier protein) reductase	47056	47802	747	1305	985	1624	1.65	0.72	0.0063	0.0159
ACIAD2637	-	putative protease; putative signal peptide peptidase sppA	2590013	2591029	1017	905	683	1127	1.65	0.72	0.00309	0.00848
ACIAD1230	-	putative transcriptional regulator (LysR family)	1230760	1231689	930	7093	5348	8839	1.65	0.72	0.00888	0.0213
ACIAD0871	fabG	3-oxoacyl-[acyl-carrier-protein] reductase	855129	855863	735	11600	8776	14400	1.64	0.72	0.00866	0.0209
ACIAD2671	antC	anthranilate dioxygenase electron transfer component [Includes: Ferredoxin; Ferredoxin--NAD(+) reductase ]	2625014	2626045	1032	177	134	220	1.64	0.72	0.0092	0.022
ACIAD2223	pheA	bifuctional protein [Includes: chorismate mutase P; prephenate dehydratase ]	2195579	2196688	1110	1263	956	1570	1.64	0.72	0.00578	0.0147
ACIAD1761	mdcM	malonate transporter	1766127	1766894	768	255	193	317	1.64	0.72	0.00715	0.0177
ACIAD1323	purF	amidophosphoribosyltransferase	1320632	1322170	1539	3028	2296	3761	1.64	0.71	0.00518	0.0133
ACIAD3493	-	conserved hypothetical protein	3419180	3419602	423	197	150	245	1.64	0.71	0.0163	0.0364
ACIAD2473	-	conserved hypothetical protein; putative membrane protein	2434742	2435548	807	87	66	108	1.64	0.71	0.0264	0.0544
ACIAD2159	-	hypothetical protein	2143389	2143724	336	8.33	6.32	10	1.64	0.71	0.33	0.43
ACIAD0030	-	putative flavin reductase rutF (Pyrimidine utilization protein F)	36303	36869	567	8.33	6.32	10	1.64	0.71	0.23	0.33
ACIAD1527	-	putative FMNH2-dependent methane/alkanesulfonate monooxygenase	1526115	1527242	1128	13	9.73	16	1.64	0.71	0.4	0.51
ACIAD1271	pyrX	aspartate carbamoyltransferase, non-catalytic chain (Dihydroorotase-like protein)	1271637	1272872	1236	1028	781	1275	1.63	0.71	0.00481	0.0125
ACIAD2989	-	putative 3-hydroxybutyryl-CoA epimerase	2920243	2922378	2136	407	310	505	1.63	0.71	0.00699	0.0174
ACIAD0826	mreC	rod shape-determining protein	815608	816465	858	267	203	331	1.63	0.71	0.00916	0.0219
ACIAD1284	astC	Succinylornithine transaminase	1286124	1287335	1212	52	40	65	1.63	0.71	0.0796	0.14
ACIAD0283	argH	argininosuccinate lyase (Arginosuccinase) (ASAL)	281279	282712	1434	8889	6764	11000	1.63	0.7	0.0114	0.0267
ACIAD2391	-	conserved hypothetical protein	2348336	2348701	366	11900	9052	14700	1.63	0.7	0.0173	0.0381
ACIAD0907	-	conserved hypothetical protein; putative membrane protein	889766	890854	1089	1019	776	1263	1.63	0.7	0.00551	0.0141
ACIAD0730	nuoA	NADH dehydrogenase I chain A	714274	714825	552	2876	2188	3565	1.63	0.7	0.00912	0.0218
ACIAD1910	nasD	nitrite reductase, large subunit, nucleotide- and Fe/S-cluster binding	1899862	1902429	2568	318	242	394	1.63	0.7	0.0173	0.0381
ACIAD3060	panC	pantoate--beta-alanine ligase (Pantothenate synthetase) (Pantoate activating enzyme)	2986931	2987776	846	1416	1077	1755	1.63	0.7	0.00625	0.0158
ACIAD0811	-	putative chromate transport protein	803286	803810	525	38	29	48	1.63	0.7	0.0999	0.16
ACIAD2607	-	putative enoyl-CoA hydratase/isomerase	2560661	2561461	801	370	282	458	1.63	0.7	0.00604	0.0153
ACIAD1764	-	putative ferric siderophore receptor protein	1769018	1771192	2175	270	206	334	1.63	0.7	0.0153	0.0344
ACIAD1457	-	putative homoserine kinase type II	1455427	1456437	1011	5.88	4.48	7.28	1.63	0.7	0.5	0.6
ACIAD2790	-	putative oxidoreductase	2740002	2741375	1374	324	246	402	1.63	0.7	0.0106	0.0249
ACIAD0648	secA	preprotein translocase, secretion protein of IISP family	636816	639533	2718	26000	19800	32100	1.62	0.7	0.0227	0.048
ACIAD2200	-	putative integrase/recombinase protein	2168414	2169436	1023	65	50	81	1.62	0.7	0.0469	0.088
ACIAD2503	pqqA	coenzyme PQQ synthesis protein A (Coenzyme PQQ synthesis protein IV)	2460086	2460157	72	1252	957	1547	1.62	0.69	0.00793	0.0194
ACIAD0220	-	conserved hypothetical protein	219537	221939	2403	4703	3596	5810	1.62	0.69	0.00959	0.0228
ACIAD1279	cphA	Cyanophycin synthetase	1278773	1281517	2745	404	308	499	1.62	0.69	0.011	0.0258
ACIAD1255	epd	D-erythrose 4-phosphate dehydrogenase	1254293	1255315	1023	961	734	1188	1.62	0.69	0.0145	0.0328
ACIAD0004	gyrB	DNA gyrase, subunit B (type II topoisomerase)	4127	6595	2469	9164	7008	11300	1.62	0.69	0.0154	0.0346
ACIAD0188	atpC	membrane-bound ATP synthase , F1 sector, epsilon-subunit	185297	185716	420	2943	2250	3636	1.62	0.69	0.00974	0.0231
ACIAD2064	-	putative Acyl-CoA dehydrogenase	2048256	2049491	1236	6.05	4.63	7.47	1.62	0.69	0.5	0.6
ACIAD2866	-	putative hemagglutinin/hemolysin-related protein	2801143	2806320	5178	35700	27300	44100	1.62	0.69	0.0165	0.0368
ACIAD3465	-	putative two-component sensor	3390195	3393725	3531	342	261	422	1.62	0.69	0.0102	0.024
ACIAD0744	upp	uracil phosphoribosyltransferase	729421	730065	645	2197	1678	2715	1.62	0.69	0.0176	0.0385
ACIAD0561	ispG	1-hydroxy-2-methyl-2-(E)-butenyl 4-diphosphate synthase	552069	553184	1116	1424	1092	1757	1.61	0.69	0.00886	0.0213
ACIAD3606	mutY	A/G specific adenine glycosylase	3520893	3521927	1035	189	145	234	1.61	0.69	0.0276	0.0567
ACIAD0451	katA	catalase (hydroperoxidase II)	447419	448939	1521	60100	46100	74100	1.61	0.69	0.0184	0.0401
ACIAD1347	-	conserved hypothetical protein	1341803	1342561	759	203	155	250	1.61	0.69	0.0155	0.0348
ACIAD3477	-	conserved hypothetical protein; putative membrane protein	3403247	3404230	984	285	218	352	1.61	0.69	0.0133	0.0305
ACIAD0286	hemC	porphobilinogen deaminase (PBG) (Hydroxymethylbilane synthase) (HMBS) (Pre-uroporphyrinogen synthase)	284746	285681	936	1041	797	1285	1.61	0.69	0.0152	0.0342
ACIAD1982	-	putative benzoate membrane transport protein	1971185	1972360	1176	215	165	266	1.61	0.69	0.014	0.0319
ACIAD3107	-	putative minor lipoprotein	3031476	3031991	516	6631	5083	8178	1.61	0.69	0.0232	0.0491
ACIAD3447	-	putative transcriptional regulator (GntR family)	3367748	3369247	1500	118	91	146	1.61	0.69	0.024	0.0505
ACIAD1424	salA	salicylate 1-monooxygenase	1419854	1421125	1272	160	123	198	1.61	0.69	0.0204	0.0439
ACIAD2576	-	conserved hypothetical protein; putative tRNA hydroxylase	2535595	2536284	690	1180	906	1454	1.61	0.68	0.00893	0.0214
ACIAD0387	-	protein AcuA; putative fimbrial-like protein	380877	381461	585	2817	2161	3473	1.61	0.68	0.00958	0.0228
ACIAD3012	rplM	50S ribosomal protein L13	2938994	2939422	429	9391	7224	11600	1.6	0.68	0.0113	0.0263
ACIAD0832	wax-dgaT	bifunctional protein [Includes: wax ester synthase / acyl-CoA:diacylglycerol acyltransferase]	819360	820736	1377	2493	1918	3068	1.6	0.68	0.00933	0.0222
ACIAD0395	citA	citrate-proton symporter (Citrate transporter) (Citrate carrier protein) (Citrate utilization determinant) (Citrate utilization protein A)	388255	389574	1320	2121	1629	2613	1.6	0.68	0.0126	0.0291
ACIAD0128	gudD	D-glucarate dehydratase	132209	133543	1335	264	203	325	1.6	0.68	0.0175	0.0385
ACIAD1280	-	putative Cyanophycinase (CphI)	1281525	1283720	2196	240	184	295	1.6	0.68	0.0168	0.0372
ACIAD1168	-	putative histidine transport protein (APC family)	1165244	1166626	1383	816	629	1004	1.6	0.68	0.00664	0.0166
ACIAD1268	-	putative N-6 Adenine-specific DNA methylase	1268101	1270305	2205	6185	4753	7618	1.6	0.68	0.0235	0.0495
ACIAD0591	queA	S-adenosylmethionine:tRNA ribosyltransferase-isomerase (Queuosine biosynthesis protein )	580735	581769	1035	440	339	542	1.6	0.68	0.0143	0.0325
ACIAD1446	catB	muconate cycloisomerase I (Cis,cis-muconate lactonizing enzyme I) (MLE)	1444715	1445827	1113	307	236	377	1.6	0.67	0.0357	0.0704
ACIAD1101	pbpA	penicillin-binding protein 2	1090713	1092740	2028	2310	1780	2840	1.6	0.67	0.0088	0.0212
ACIAD1216	-	putative protease (SohB)	1220297	1221259	963	7570	5834	9305	1.6	0.67	0.0123	0.0285
ACIAD0469	leuB	3-isopropylmalate dehydrogenase	464538	465617	1080	2441	1884	2999	1.59	0.67	0.00843	0.0204
ACIAD1760	mdcL	malonate transporter	1765721	1766134	414	838	646	1029	1.59	0.67	0.0087	0.021
ACIAD0300	secE	preprotein translocase IISP family, membrane subunit	298742	299182	441	4103	3167	5039	1.59	0.67	0.0184	0.0401
ACIAD0064	-	putative virulence factor MviN family (multidrug/oligosaccharidyl-lipid/polysaccharide exporter superfamily)	60933	62480	1548	397	306	488	1.59	0.67	0.00995	0.0235
ACIAD0116	dadX	alanine racemase 2, PLP-binding, catabolic	116951	118048	1098	27	21	33	1.59	0.66	0.13	0.21
ACIAD1225	dacC	D-ala-D-ala-carboxypeptidase; penicillin-binding protein 5 (precursor)	1226995	1228143	1149	4195	3245	5145	1.59	0.66	0.0164	0.0365
ACIAD2660	lysA	diaminopimelate decarboxylase	2614272	2615522	1251	3299	2552	4045	1.59	0.66	0.0097	0.023
ACIAD1105	adk	adenylate kinase	1094957	1095616	660	66900	51800	82000	1.58	0.66	0.0248	0.0516
ACIAD3135	-	conserved hypothetical protein	3060030	3061901	1872	288	223	352	1.58	0.66	0.0176	0.0386
ACIAD0157	-	conserved hypothetical protein; pirin-related protein	156095	157042	948	920	714	1126	1.58	0.66	0.00699	0.0174
ACIAD1059	-	conserved hypothetical protein; putative membrane protein	1053286	1055757	2472	4809	3728	5891	1.58	0.66	0.0189	0.0411
ACIAD3540	hpxO	FAD-dependent urate oxidase	3465147	3466304	1158	537	417	657	1.58	0.66	0.0163	0.0363
ACIAD1959	-	conserved hypothetical protein	1945897	1946778	882	113	88	138	1.57	0.65	0.0291	0.0593
ACIAD1978	-	conserved hypothetical protein; putative membrane protein	1967881	1968285	405	137	107	168	1.57	0.65	0.0547	0.1
ACIAD3283	-	conserved hypothetical protein; putative SAM-dependent methyltransferase	3193523	3194293	771	1925	1496	2355	1.57	0.65	0.0197	0.0426
ACIAD1640	-	putative antigen	1637223	1638068	846	43400	33800	53100	1.57	0.65	0.0445	0.0843
ACIAD0669	-	putative pilus assembly protein (FilD)	663469	665133	1665	1504	1170	1837	1.57	0.65	0.0105	0.0247
ACIAD0433	-	putative short-chain dehydrogenase	430989	431744	756	138	108	169	1.57	0.65	0.0248	0.0518
ACIAD0160	-	putative transcriptional regulator (AraC family)	158189	159055	867	345	268	422	1.57	0.65	0.0159	0.0356
ACIAD3032	proC	pyrroline-5-carboxylate reductase	2962514	2963350	837	846	658	1033	1.57	0.65	0.00852	0.0206
ACIAD3247	dxs	1-deoxyxylulose-5-phosphate synthase	3162500	3164422	1923	1371	1069	1673	1.56	0.65	0.0118	0.0273
ACIAD1943	-	conserved hypothetical protein; putative lysophospholipase	1932672	1933700	1029	2092	1636	2548	1.56	0.64	0.0187	0.0407
ACIAD3239	corA	magnesium and cobalt transport protein	3154524	3155612	1089	336	262	410	1.56	0.64	0.0126	0.0291
ACIAD0999	-	putative acetolactate synthase (IlvB-like)	984177	985817	1641	47	37	57	1.56	0.64	0.0785	0.13
ACIAD0549	-	putative hydrolase	540446	541780	1335	3815	2980	4650	1.56	0.64	0.0187	0.0407
ACIAD3463	-	putative sodium:solute symporter	3387996	3389732	1737	5822	4549	7094	1.56	0.64	0.0369	0.0724
ACIAD0713	-	putative thiol:disulphide interchange protein (DsbC-like)	700198	700905	708	723	564	881	1.56	0.64	0.0114	0.0267
ACIAD3501	pdxH	pyridoxamine 5\'-phosphate oxidase (acts also on pyridoxine phosphate and pyridoxine)	3425779	3426435	657	324	253	395	1.56	0.64	0.0173	0.0379
ACIAD0701	rsmC	ribosomal RNA small subunit methyltransferase C (rRNA (guanine-N(2)-)-methyltransferase) (16S rRNA m2G1207 methyltransferase)	687674	688690	1017	230	180	280	1.56	0.64	0.0257	0.0533
ACIAD0001	dnaA	Chromosomal replication initiator protein dnaA	201	1598	1398	3604	2822	4386	1.55	0.64	0.0248	0.0516
ACIAD1744	aspA	aspartate ammonia-lyase (aspartase)	1752232	1753650	1419	183	144	222	1.55	0.63	0.0266	0.0548
ACIAD1074	citN	citrate transporter	1070961	1072301	1341	9122	7159	11100	1.55	0.63	0.017	0.0375
ACIAD1933	-	conserved hypothetical protein	1920832	1921998	1167	560	440	681	1.55	0.63	0.0133	0.0305
ACIAD0679	-	conserved hypothetical protein; putative methyltransferase	671772	672584	813	176	138	213	1.55	0.63	0.0391	0.0758
ACIAD3579	-	fragment of putative homogentisate 1,2-dioxygenase	3501035	3501343	309	3.15	2.47	3.83	1.55	0.63	0.8	0.86
ACIAD2717	-	hypothetical protein	2667252	2667374	123	3.15	2.47	3.83	1.55	0.63	0.64	0.73
ACIAD3128	-	putative oxidoreductase	3054846	3055904	1059	23	18	27	1.55	0.63	0.21	0.3
ACIAD3080	pntA-1	pyridine nucleotide transhydrogenase (proton pump), alpha subunit (part1)	3006647	3007774	1128	107	84	130	1.55	0.63	0.0671	0.12
ACIAD0678	uppP	Undecaprenyl-diphosphatase (Undecaprenyl pyrophosphate phosphatase)	670954	671778	825	500	392	608	1.55	0.63	0.0101	0.0239
ACIAD0933	-	conserved hypothetical protein	916604	917467	864	75	59	91	1.54	0.63	0.0581	0.11
ACIAD1768	-	putative branched-chain amino acid transport protein (ABC superfamily, atp_bind)	1775757	1776584	828	93	73	113	1.54	0.63	0.0542	0.0993
ACIAD0456	-	putative hydrolase, haloacid dehalogenase-like family	454283	454933	651	297	234	361	1.54	0.63	0.0239	0.0502
ACIAD3244	ttg2A	toluene tolerance efflux transporter (ABC superfamily, atp_bind)	3158066	3158884	819	3134	2463	3804	1.54	0.63	0.0301	0.0609
ACIAD1331	rpsU	30S ribosomal protein S21	1328406	1328621	216	7632	6011	9252	1.54	0.62	0.0349	0.0691
ACIAD2654	etfA	electron transfer flavoprotein alpha-subunit	2609621	2610556	936	37800	29800	45800	1.54	0.62	0.0371	0.0726
ACIAD0293	-	putative general secretion pathway protein	290394	291239	846	1878	1479	2278	1.54	0.62	0.0199	0.0429
ACIAD3079	pntA-2	pyridine nucleotide transhydrogenase (proton pump), alpha subunit (part2)	3006321	3006635	315	31	25	38	1.54	0.62	0.11	0.17
ACIAD1380	lpxD	UDP-3-O-[3-hydroxylauroyl] glucosamine N-acyltransferase	1376509	1377579	1071	1350	1065	1635	1.54	0.62	0.0155	0.0348
ACIAD3585	dapA	4-hydroxy-tetrahydrodipicolinate synthase	3504203	3505165	963	3222	2544	3900	1.53	0.62	0.0263	0.0544
ACIAD1974	-	conserved hypothetical protein; putative esterase	1962406	1963662	1257	358	283	433	1.53	0.62	0.0288	0.0589
ACIAD3446	gabT	4-aminobutyrate aminotransferase, PLP-dependent	3366309	3367595	1287	48	38	58	1.53	0.61	0.11	0.18
ACIAD2018	acoD	Acetaldehyde dehydrogenase 2 (Acetaldehyde dehydrogenase II) (ACDH-II)	2010606	2012117	1512	3651	2885	4417	1.53	0.61	0.0199	0.043
ACIAD3231	tesB	acyl-CoA thioesterase II	3145034	3145906	873	498	394	602	1.53	0.61	0.0137	0.0312
ACIAD3397	-	conserved hypothetical protein; putative membrane protein	3310863	3311432	570	133	105	161	1.53	0.61	0.0599	0.11
ACIAD0126	garD	D-galactarate dehydratase	128937	130484	1548	608	481	735	1.53	0.61	0.0171	0.0378
ACIAD2565	gap	glyceraldehyde-3-phosphate dehydrogenase	2523832	2525289	1458	8535	6753	10300	1.53	0.61	0.0164	0.0365
ACIAD1902	moeA	molybdopterin biosynthesis protein	1890678	1891904	1227	1936	1531	2341	1.53	0.61	0.0194	0.0421
ACIAD0420	-	putative methyltransferase	420181	420819	639	41	33	50	1.53	0.61	0.14	0.22
ACIAD3366	ftsI	septum formation, penicillin binding protein 3, peptidoglycan synthetase	3275147	3277012	1866	1517	1201	1834	1.53	0.61	0.0135	0.0307
ACIAD3062	folK	2-amino-4-hydroxy-6-hydroxymethyldihydropteridine pyrophosphokinase (7,8-dihydro-6-hydroxymethylpterin-pyrophosphokinase) (HPPK) (6-hydroxymethyl-7,8-dihydropterin pyrophosphokinase) (PPPK)	2988627	2989115	489	390	309	471	1.52	0.61	0.0292	0.0593
ACIAD3310	rplS	50S ribosomal protein L19	3217052	3217423	372	708000	561000	855000	1.52	0.61	0.0791	0.14
ACIAD2187	-	hypothetical protein	2161436	2161804	369	51	40	61	1.52	0.61	0.0979	0.16
ACIAD2796	-	hypothetical protein	2745343	2745522	180	21	16	25	1.52	0.61	0.17	0.25
ACIAD0352	-	putative Holliday junction resolvase	345524	345967	444	230	183	278	1.52	0.61	0.0389	0.0755
ACIAD2091	cysE	serine acetyltransferase	2076742	2077551	810	1127	893	1361	1.52	0.61	0.0133	0.0305
ACIAD0266	xerD	site-specific tyrosine recombinase	266488	267405	918	2606	2067	3145	1.52	0.61	0.0497	0.0923
ACIAD3142	-	conserved hypothetical protein; putative sulfide dehydrogenase (Flavocytochrome C)	3065311	3065700	390	1082	859	1306	1.52	0.6	0.0192	0.0417
ACIAD1481	cysS	cysteinyl-tRNA synthetase	1479012	1480433	1422	2491	1981	3001	1.52	0.6	0.0257	0.0532
ACIAD0743	nuoN	NADH dehydrogenase I chain N	727839	729323	1485	6320	5017	7623	1.52	0.6	0.03	0.0606
ACIAD2909	pth	peptidyl-tRNA hydrolase	2845826	2846407	582	855	679	1031	1.52	0.6	0.00927	0.0221
ACIAD1463	-	putative binding protein (ABC superfamily, peri_bind)	1463269	1464255	987	25	20	30	1.52	0.6	0.27	0.37
ACIAD1485	-	putative lipopolysaccharide transport protein A (ABC superfamily, peri_bind) (LptA)	1482810	1483286	477	1656	1314	1998	1.52	0.6	0.0277	0.0568
ACIAD0808	-	putative protease	800801	801379	579	313	249	378	1.52	0.6	0.027	0.0554
ACIAD0526	-	putative protein controls HAP (6-N-hydroxylaminopurine) mutagenesis (Ham1)	511425	512096	672	669	531	807	1.52	0.6	0.0152	0.0342
ACIAD0245	amtB	ammonium transport protein (Amt family)	244664	246064	1401	1077	858	1297	1.51	0.6	0.0195	0.0422
ACIAD0908	-	conserved hypothetical protein	890851	891162	312	350	278	421	1.51	0.6	0.0412	0.0792
ACIAD1286	astA	arginine succinyltransferase	1287349	1288377	1029	92	73	111	1.51	0.59	0.0744	0.13
ACIAD3125	dfp	bifunctional protein [Includes: 4\'-phosphopantothenoylcysteine decarboxylase; phosphopantothenoylcysteine synthetase, FMN-binding]	3051780	3053060	1281	1092	870	1314	1.51	0.59	0.0219	0.0465
ACIAD0498	-	conserved hypothetical protein	491239	491742	504	918	732	1104	1.51	0.59	0.0262	0.054
ACIAD3250	hemF	coproporphyrinogen III oxidase	3165390	3166370	981	1954	1557	2351	1.51	0.59	0.017	0.0376
ACIAD0902	algC	phosphomannomutase	885462	886886	1425	808	643	972	1.51	0.59	0.0208	0.0445
ACIAD1700	acdB	acyl-CoA dehydrogenase	1705546	1707348	1803	802	641	964	1.5	0.59	0.0171	0.0377
ACIAD2829	-	conserved hypothetical protein	2765736	2766641	906	676	541	812	1.5	0.59	0.0376	0.0734
ACIAD3343	-	conserved hypothetical protein	3248853	3249875	1023	129	103	155	1.5	0.59	0.0508	0.094
ACIAD1631	-	conserved hypothetical protein; putative membrane protein	1627936	1628715	780	108	86	130	1.5	0.59	0.0592	0.11
ACIAD2661	lppL	lipoprotein	2615544	2615756	213	98	79	118	1.5	0.59	0.0554	0.1
ACIAD1588	-	putative tonB-like protein	1581067	1581915	849	4.63	3.7	5.55	1.5	0.59	0.45	0.55
ACIAD0253	pepA	aminopeptidase A	251200	252648	1449	936	750	1122	1.5	0.58	0.0196	0.0425
ACIAD0535	clpX	ATP-dependent Clp protease ATP-binding subunit	522217	523527	1311	12100	9663	14500	1.5	0.58	0.0316	0.0633
ACIAD0041	-	conserved hypothetical protein; putative signal peptide	46379	46786	408	285	228	341	1.5	0.58	0.0708	0.12
ACIAD1134	aesT	esterase	1120743	1121627	885	444	356	532	1.5	0.58	0.0237	0.0499
ACIAD3063	pcnB	poly(A) polymerase I (PAP)	2989112	2990569	1458	1801	1443	2160	1.5	0.58	0.0358	0.0705
ACIAD0021	lspA	prolipoprotein signal peptidase (Signal peptidase II,)	26232	26771	540	1070	857	1284	1.5	0.58	0.0291	0.0593
ACIAD1036	-	putative permease (MFS superfamily)	1027247	1028542	1296	165	132	198	1.5	0.58	0.0292	0.0593
ACIAD3241	-	putative toluene tolerance protein (Ttg2D)	3155971	3156609	639	942	755	1129	1.5	0.58	0.0197	0.0425
ACIAD3381	poxB	pyruvate dehydrogenase (quinone)	3291936	3293657	1722	320	256	383	1.5	0.58	0.0486	0.0906
ACIAD0037	ssuA	alkanesulfonate transport protein (ABC superfamily, peri_bind)	42005	43012	1008	21	17	25	1.49	0.58	0.23	0.32
ACIAD1049	-	conserved hypothetical protein	1041917	1043467	1551	1770	1419	2120	1.49	0.58	0.0258	0.0534
ACIAD2417	hemK	methyl transferase	2381237	2382061	825	386	309	462	1.49	0.58	0.018	0.0393
ACIAD0482	-	putative glycosyltransferase	475660	476766	1107	935	750	1120	1.49	0.58	0.017	0.0376
ACIAD3357	-	putative membrane protein (ComO)	3265052	3265789	738	662	532	793	1.49	0.58	0.0126	0.0291
ACIAD1915	-	putative molybdopterin oxidoreductase, alpha subunit (fdhA)	1906023	1908413	2391	3719	2986	4453	1.49	0.58	0.0403	0.0777
ACIAD2852	folP	7,8-dihydropteroate synthase	2788851	2789702	852	109	87	130	1.49	0.57	0.0606	0.11
ACIAD2462	trpD	anthranilate phosphoribosyltransferase	2423651	2424700	1050	1262	1014	1510	1.49	0.57	0.0183	0.0399
ACIAD1903	moaCB	bifunctional protein [Includes: molybdenum cofactor biosynthesis protein C; molybdenum cofactor biosynthesis protein B]	1891904	1892827	924	3301	2655	3947	1.49	0.57	0.0419	0.0802
ACIAD0842	-	conserved hypothetical protein; putative membrane protein	829418	830221	804	83	67	99	1.49	0.57	0.0812	0.14
ACIAD3406	-	conserved hypothetical protein; putative transcriptional regulator (AraC family)	3322298	3323308	1011	186	150	222	1.49	0.57	0.0574	0.1
ACIAD1748	-	hypothetical protein; putative transcriptional regulator (Cro/CI family)	1755694	1755951	258	62	49	74	1.49	0.57	0.0892	0.15
ACIAD0429	norM	multidrug resistance protein (Na(+)/drug antiporter) (Multidrug- efflux transporter)	427750	429099	1350	140	113	167	1.49	0.57	0.0786	0.13
ACIAD1990	fruB	phosphotransferase system, fructose-specific EI/HPr/EIIA components	1981187	1984039	2853	1842	1481	2203	1.49	0.57	0.0277	0.0568
ACIAD2586	-	putative serine protease MucD precursor	2543522	2544925	1404	4749	3818	5679	1.49	0.57	0.0247	0.0516
ACIAD2530	-	putative transcriptional regulator	2487606	2488202	597	488	392	583	1.49	0.57	0.0299	0.0605
ACIAD2588	tmk	thymidylate kinase	2546790	2547398	609	271	218	324	1.49	0.57	0.0288	0.0589
ACIAD2430	rpsF	30S ribosomal protein S6	2396534	2396920	387	17200	13900	20500	1.48	0.57	0.0391	0.0758
ACIAD0739	nuoJ	NADH dehydrogenase I chain J	723502	724023	522	6304	5078	7529	1.48	0.57	0.0451	0.085
ACIAD0029	-	putative enzyme rutC (Pyrimidine utilization protein C)	35844	36224	381	8.82	7.1	11	1.48	0.57	0.44	0.55
ACIAD0228	-	putative transport protein (MFS superfamily)	226650	228047	1398	126	101	151	1.48	0.57	0.0694	0.12
ACIAD0880	-	conserved hypothetical protein	863318	864703	1386	1493	1205	1780	1.48	0.56	0.0259	0.0535
ACIAD2931	-	conserved hypothetical protein; putative flavodoxin or tryptophan repressor binding protein	2861039	2861614	576	83	67	99	1.48	0.56	0.0846	0.14
ACIAD2330	aro	phospho-2-dehydro-3-deoxyheptonate aldolase	2293501	2294613	1113	4947	3991	5903	1.48	0.56	0.0347	0.0689
ACIAD1684	dcaS	transcriptional regulator (IclR family)	1688853	1689698	846	427	345	509	1.48	0.56	0.0296	0.06
ACIAD2362	kdsB	3-deoxy-manno-octulosonate cytidylyltransferase	2320519	2321280	762	565	457	673	1.47	0.56	0.0303	0.0611
ACIAD0576	-	conserved hypothetical protein	566019	566606	588	2458	1987	2928	1.47	0.56	0.045	0.0849
ACIAD0313	-	conserved hypothetical protein; putative membrane protein	313078	314499	1422	164	132	195	1.47	0.56	0.0791	0.14
ACIAD3127	-	conserved hypothetical protein; putative membrane protein	3053914	3054825	912	261	211	311	1.47	0.56	0.0595	0.11
ACIAD2272	-	conserved hypothetical protein; putative outer membrane protein	2241417	2242544	1128	99	80	118	1.47	0.56	0.069	0.12
ACIAD2001	eno	enolase	1991399	1992694	1296	9431	7637	11200	1.47	0.56	0.0309	0.0623
ACIAD3075	hyi	hydroxypyruvate isomerase	3003039	3003836	798	397	321	473	1.47	0.56	0.0236	0.0497
ACIAD0454	ptsP	phosphoenolpyruvate-protein phosphotransferase	451233	453527	2295	1893	1533	2253	1.47	0.56	0.0375	0.0733
ACIAD1535	-	putative FMNH2-dependent monooxygenase (sulfonate),	1536572	1537765	1194	318	257	379	1.47	0.56	0.058	0.1
ACIAD2551	soxD	sarcosine oxidase subunit D	2511513	2511839	327	4.18	3.39	4.98	1.47	0.56	0.42	0.52
ACIAD3055	thrS	threonyl-tRNA synthetase	2981193	2983115	1923	9366	7572	11200	1.47	0.56	0.0515	0.0951
ACIAD1962	-	conserved hypothetical protein	1948732	1949871	1140	734	595	873	1.47	0.55	0.0244	0.0511
ACIAD0185	atpA	membrane-bound ATP synthase , F1 sector, alpha-subunit	181338	182897	1560	16000	13000	19100	1.47	0.55	0.0474	0.0887
ACIAD3363	mraY	phospho-N-acetylmuramoyl-pentapeptide transferase	3271106	3272224	1119	376	305	447	1.47	0.55	0.0314	0.063
ACIAD2241	-	putative secretion pathway ATPase	2211164	2212921	1758	4327	3509	5145	1.47	0.55	0.0561	0.1
ACIAD2739	-	conserved hypothetical protein	2681407	2682087	681	149	121	178	1.46	0.55	0.0482	0.0899
ACIAD0896	-	conserved hypothetical protein; putative membrane protein	879735	880586	852	333	271	395	1.46	0.55	0.0338	0.0672
ACIAD0567	-	putative acyltransferase	558743	559540	798	287	233	340	1.46	0.55	0.0472	0.0885
ACIAD1335	-	putative hydrolase	1332175	1333680	1506	2814	2286	3341	1.46	0.55	0.0418	0.08
ACIAD2299	-	putative Zinc protease; putative signal peptide	2269827	2271317	1491	60	49	71	1.46	0.55	0.09	0.15
ACIAD3449	ssb	ssDNA-binding protein controls activity of RecBCD nuclease	3371292	3371870	579	3615	2940	4291	1.46	0.55	0.0459	0.0864
ACIAD1880	frmR	transcriptional repressor frmR	1873119	1873394	276	464	377	550	1.46	0.55	0.04	0.0773
ACIAD0360	pilD	type 4 prepilin-like proteins leader peptide processing enzyme (Protein secretion protein XCPA)[Includes: Leader peptidase (Prepilin peptidase); N-methyltransferase ]	352513	353373	861	330	268	392	1.46	0.55	0.0372	0.0727
ACIAD1374	ispU	undecaprenyl pyrophosphate synthetase (di-trans,poly-cis-decaprenylcistransferase)	1369305	1370054	750	2456	1997	2915	1.46	0.55	0.0329	0.0656
ACIAD0428	-	putative acyl-CoA dehydrogenase	426437	427687	1251	336	273	399	1.46	0.54	0.0656	0.12
ACIAD0722	nrdB	ribonucleoside-diphosphate reductase, beta subunit	705843	707126	1284	21100	17100	25000	1.46	0.54	0.0502	0.0931
ACIAD0415	lnt	apolipoprotein N-acyltransferase, copper homeostasis protein	416095	417654	1560	389	318	461	1.45	0.54	0.0394	0.0762
ACIAD1203	rluA	dual specificity pseudouridine synthase for 23S rRNA and tRNAphe modification	1203493	1204137	645	125	102	148	1.45	0.54	0.13	0.2
ACIAD3668	guaD	guanine deaminase	3582461	3583783	1323	998	814	1182	1.45	0.54	0.0404	0.0779
ACIAD0529	metX	homoserine O-acetyltransferase	513308	514471	1164	961	784	1139	1.45	0.54	0.0338	0.0672
ACIAD3556	-	putative transcriptional regulator (TetR family)	3481642	3482331	690	153	125	182	1.45	0.54	0.0829	0.14
ACIAD0260	gacA	response regulator (Global antibiotic and cyanide control protein, LuxR/UhpA family)	260868	261503	636	1296	1057	1536	1.45	0.54	0.0384	0.0748
ACIAD2177	-	conserved hypothetical protein	2154799	2155440	642	6.97	5.7	8.24	1.45	0.53	0.43	0.53
ACIAD0249	ribC	riboflavin synthase alpha chain	249084	249743	660	825	674	975	1.45	0.53	0.0251	0.0523
ACIAD1221	trmU	tRNA (5-methylaminomethyl-2-thiouridylate)-methyltransferase	1224194	1225327	1134	814	666	963	1.45	0.53	0.0365	0.0717
ACIAD2432	rplI	50S ribosomal protein L9	2397168	2397614	447	70800	58000	83500	1.44	0.53	0.0864	0.15
ACIAD2818	citN	citrate transporter	2755319	2756590	1272	492	403	581	1.44	0.53	0.039	0.0756
ACIAD3422	mdtC	multidrug transport protein, outer membrane (RND family)	3331691	3334867	3177	94	77	111	1.44	0.53	0.0807	0.14
ACIAD3451	-	putative integral membrane protein	3373425	3374507	1083	888	728	1048	1.44	0.53	0.0326	0.0652
ACIAD3553	-	putative methionine aminotransferase, PLP-dependent	3477927	3479081	1155	250	205	295	1.44	0.53	0.0534	0.0981
ACIAD1173	-	putative nodulin 21-related protein	1169723	1170424	702	290	238	343	1.44	0.53	0.0885	0.15
ACIAD1731	-	putative short-chain dehydrogenase	1740301	1741128	828	27	22	32	1.44	0.53	0.32	0.43
ACIAD3280	-	conserved hypothetical protein	3191038	3192303	1266	5197	4266	6128	1.44	0.52	0.046	0.0864
ACIAD1063	estR	esterase operon transcriptional regulator (LysR family)	1059641	1060546	906	1651	1355	1947	1.44	0.52	0.0569	0.1
ACIAD3591	-	putative amino acid transport protein (ABC superfamily, membrane)	3508550	3509215	666	9.58	7.86	11	1.44	0.52	0.52	0.62
ACIAD0630	-	putative fatty acid desaturase	619039	620208	1170	12700	10500	15000	1.44	0.52	0.0767	0.13
ACIAD0709	-	putative FMN oxidoreductase	696960	698072	1113	1383	1135	1631	1.44	0.52	0.0398	0.0769
ACIAD1451	catD	3-oxoadipate enol-lactonase II (Beta-ketoadipate enol-lactone hydrolase II)	1448803	1449606	804	44	37	52	1.43	0.52	0.12	0.2
ACIAD2908	rplY	50S ribosomal protein L25	2845494	2845805	312	2315	1904	2726	1.43	0.52	0.0466	0.0875
ACIAD0235	fadD	acyl-CoA synthetase (long-chain-fatty-acid--CoA ligase)	236016	237695	1680	11000	9040	13000	1.43	0.52	0.0644	0.11
ACIAD0164	argS	arginyl-tRNA synthetase	162258	164048	1791	2405	1975	2834	1.43	0.52	0.0374	0.0732
ACIAD1170	-	conserved hypothetical protein	1167042	1168301	1260	454	374	535	1.43	0.52	0.0705	0.12
ACIAD3264	-	conserved hypothetical protein	3178571	3178840	270	1138	935	1341	1.43	0.52	0.0232	0.049
ACIAD0183	atpF	membrane-bound ATP synthase, F0 sector, subunit b	180289	180759	471	4075	3351	4800	1.43	0.52	0.0538	0.0987
ACIAD2104	-	putative oxidoreductase, short-chain dehydrogenase/reductase family	2094267	2095049	783	177	146	208	1.43	0.52	0.0573	0.1
ACIAD1638	-	putative transcription regulator protein	1633616	1634188	573	127	104	149	1.43	0.52	0.2	0.3
ACIAD2895	-	conserved hypothetical protein; putative flavodoxin or tryptophan repressor binding protein	2833681	2834232	552	353	291	416	1.43	0.51	0.0594	0.11
ACIAD0681	-	conserved hypothetical protein; putative membrane protein	672713	674146	1434	598	492	703	1.43	0.51	0.0413	0.0793
ACIAD1467	-	putative hydrolase protein	1465908	1467347	1440	41	34	48	1.43	0.51	0.21	0.31
ACIAD0638	-	conserved hypothetical protein	626627	627154	528	101	84	119	1.42	0.51	0.12	0.2
ACIAD1573	-	hypothetical protein	1564993	1565181	189	8.97	7.4	11	1.42	0.51	0.51	0.61
ACIAD0484	lpxP	Lipid A biosynthesis (KDO) 2-(lauroyl)-lipid IVA acyltransferase (Heat shock protein B)	477033	477968	936	2532	2090	2974	1.42	0.51	0.0761	0.13
ACIAD0998	-	putative aldehyde dehydrogenase	982648	984114	1467	23	19	27	1.42	0.51	0.18	0.27
ACIAD0443	-	putative phosphoglycolate phosphatase protein	441089	441754	666	180	149	211	1.42	0.51	0.081	0.14
ACIAD1523	-	putative transport protein (ABC superfamily, ATP_bind)	1522305	1523060	756	57	47	67	1.42	0.51	0.15	0.23
ACIAD2259	-	putative transport protein (ABC superfamily, atp_bind)	2230529	2231470	942	293	242	345	1.42	0.51	0.0719	0.13
ACIAD2911	panD	aspartate 1-decarboxylase precursor	2846544	2846924	381	620	513	727	1.42	0.5	0.0495	0.092
ACIAD2148	-	conserved hypothetical protein	2129836	2132325	2490	325	269	381	1.42	0.5	0.0904	0.15
ACIAD1141	-	putative oligopeptide transport protein (ABC superfamily, membrane)	1131887	1132897	1011	1180	977	1383	1.42	0.5	0.0742	0.13
ACIAD1537	-	putative tricarballylate dehydrogenase	1539006	1540412	1407	9.32	7.71	11	1.42	0.5	0.45	0.56
ACIAD3285	-	conserved hypothetical protein; putative signal peptide	3194915	3195487	573	469	389	549	1.41	0.5	0.0854	0.14
ACIAD1561	-	P-hydroxyphenylacetate hydroxylase C1:reductase component	1554408	1555382	975	461	382	541	1.41	0.5	0.062	0.11
ACIAD3598	-	putative PQQ-dependent aldose sugar dehydrogenase precursor	3516197	3517369	1173	164	136	192	1.41	0.5	0.0892	0.15
ACIAD0589	-	putative SecYEG protein translocase auxillary subunit (YajC)	578854	579183	330	553	458	648	1.41	0.5	0.0505	0.0936
ACIAD0869	rpmF	50S ribosomal protein L32	853807	853992	186	5649	4691	6607	1.41	0.49	0.0691	0.12
ACIAD2665	-	conserved hypothetical protein; putative membrane protein	2619224	2620246	1023	3864	3209	4520	1.41	0.49	0.0627	0.11
ACIAD1281	-	hypothetical protein	1283770	1284261	492	471	391	550	1.41	0.49	0.05	0.0928
ACIAD0783	nolG	nodulation protein precursor	770025	773126	3102	997	827	1166	1.41	0.49	0.059	0.11
ACIAD1806	-	putative ferredoxin subunit (Rieske [2Fe-2S] domain)	1813371	1813730	360	36	30	42	1.41	0.49	0.21	0.3
ACIAD2945	-	putative outer membrane protein oprM precursor	2876603	2878057	1455	2474	2055	2893	1.41	0.49	0.0533	0.0981
ACIAD0612	-	putative TonB-dependent receptor protein	602436	604517	2082	150	124	175	1.41	0.49	0.11	0.17
ACIAD1010	betI	repressor of bet genes	1000061	1000687	627	691	574	808	1.41	0.49	0.036	0.0708
ACIAD3090	acnA	aconitate hydratase 1	3014513	3017266	2754	1555	1295	1815	1.4	0.49	0.0684	0.12
ACIAD0913	-	conserved hypothetical protein; putative enzyme with PLP-binding domain	894546	895250	705	162	135	189	1.4	0.49	0.12	0.2
ACIAD2967	-	conserved hypothetical protein; putative membrane protease subunit	2895832	2896689	858	532	443	620	1.4	0.49	0.0517	0.0954
ACIAD1964	-	conserved hypothetical protein; putative protein kinase	1950963	1952492	1530	1053	877	1230	1.4	0.49	0.0535	0.0984
ACIAD2197	-	hypothetical protein	2167439	2167849	411	116	97	136	1.4	0.49	0.14	0.22
ACIAD2268	tsf	protein chain elongation factor EF-Ts	2238425	2239300	876	31200	25900	36400	1.4	0.49	0.0915	0.15
ACIAD2236	-	putative bifunctional protein [Includes: dGTP-pyrophosphohydrolase; thiamine phosphate synthase]	2207329	2208243	915	176	146	205	1.4	0.49	0.11	0.18
ACIAD1313	-	putative cold shock protein (CspA-like)	1312963	1313175	213	21000	17500	24600	1.4	0.49	0.11	0.18
ACIAD0248	-	putative DNA modification methylase (Adenine-specific methyltransferase)	247744	249039	1296	695	578	811	1.4	0.49	0.038	0.0741
ACIAD1460	-	putative ferrichrome-iron receptor protein	1458618	1460753	2136	23	19	27	1.4	0.49	0.27	0.37
ACIAD2997	-	putative transport protein (MFS superfamily)	2927368	2928678	1311	399	333	466	1.4	0.49	0.0458	0.0862
ACIAD0468	-	conserved hypothetical protein	463917	464489	573	6882	5744	8020	1.4	0.48	0.0865	0.15
ACIAD0172	-	conserved hypothetical protein; putative dyp-type peroxidase	173609	174532	924	597	498	696	1.4	0.48	0.0456	0.0858
ACIAD1048	dsdA	D-serine deaminase (dehydratase)	1040556	1041881	1326	948	791	1106	1.4	0.48	0.0824	0.14
ACIAD0700	lysP	lysine-specific permease	686192	687655	1464	503	419	586	1.4	0.48	0.0788	0.13
ACIAD0187	atpD	membrane-bound ATP synthase , F1 sector, beta-subunit	183875	185269	1395	40200	33500	46900	1.4	0.48	0.12	0.19
ACIAD0070	wza	polysaccharide export protein	66934	68037	1104	1843	1539	2147	1.4	0.48	0.0564	0.1
ACIAD3240	-	putative toluene-tolerance protein (Ttg2E)	3155664	3155960	297	349	291	407	1.4	0.48	0.0752	0.13
ACIAD1969	terY	tellurium resistance protein	1956756	1957394	639	733	611	854	1.4	0.48	0.0587	0.11
ACIAD3092	-	conserved hypothetical protein; putative conserved domain	3018208	3019146	939	419	350	487	1.39	0.48	0.0523	0.0963
ACIAD2636	-	putative hydrolase	2589198	2590001	804	399	333	464	1.39	0.48	0.0774	0.13
ACIAD2948	-	putative oxidoreductase/dehydrogenase	2879014	2879820	807	622	521	724	1.39	0.48	0.0648	0.11
ACIAD2684	-	putative secretion system protein (EvpO-like)	2637964	2641785	3822	18100	15100	21100	1.39	0.48	0.0822	0.14
ACIAD1431	areR	sigma(54)-dependent transcriptionnal regulator for areCBA operon	1428191	1429993	1803	552	462	643	1.39	0.48	0.0597	0.11
ACIAD2092	-	conserved hypothetical protein	2077625	2078590	966	2491	2085	2897	1.39	0.47	0.0495	0.092
ACIAD2502	-	conserved hypothetical protein; putative membrane protein	2458236	2459858	1623	31	26	35	1.39	0.47	0.2	0.29
ACIAD3149	pssA	phosphatidylserine synthase	3078002	3078835	834	1034	866	1203	1.39	0.47	0.0596	0.11
ACIAD1505	-	putative Dibenzothiophene desulfurization enzyme	1501045	1502238	1194	79	66	91	1.39	0.47	0.17	0.25
ACIAD2547	-	putative transcriptional regulator (GntR family)	2506793	2507485	693	588	492	684	1.39	0.47	0.0696	0.12
ACIAD2647	serC	3-phosphoserine aminotransferase	2599641	2600771	1131	1158	971	1344	1.38	0.47	0.0764	0.13
ACIAD2434	alr	alanine racemase 1, biosynthetic	2399265	2400341	1077	633	532	735	1.38	0.47	0.0471	0.0883
ACIAD2795	-	conserved hypothetical protein; putative hydrolase of the alpha/beta superfamily	2744428	2745342	915	227	190	263	1.38	0.47	0.11	0.17
ACIAD2789	-	conserved hypothetical protein; putative membrane protein	2739326	2740057	732	94	79	109	1.38	0.47	0.14	0.21
ACIAD3459	-	conserved hypothetical protein; putative signal peptide	3383572	3384495	924	9096	7636	10600	1.38	0.47	0.0764	0.13
ACIAD1822	-	putative transcriptional regulator (IcIR family)	1829293	1830072	780	409	344	475	1.38	0.47	0.0768	0.13
ACIAD0279	phoU	transcriptional repressor for high affinity phosphate uptake	279605	280330	726	350	294	406	1.38	0.47	0.0897	0.15
ACIAD3186	-	conserved hypothetical protein	3116171	3117256	1086	4649	3912	5386	1.38	0.46	0.0837	0.14
ACIAD2042	-	conserved hypothetical protein; putative membrane protein	2029809	2031281	1473	747	628	865	1.38	0.46	0.0592	0.11
ACIAD0110	-	conserved hypothetical protein; putative signal peptide	111193	112650	1458	3925	3302	4549	1.38	0.46	0.0604	0.11
ACIAD1632	-	putative cyclopropane-fatty-acyl-phospholipid synthase	1628729	1629784	1056	193	163	224	1.38	0.46	0.0986	0.16
ACIAD0091	-	putative glycosyl transferase family 1	87684	88775	1092	103	86	119	1.38	0.46	0.15	0.23
ACIAD3657	-	putative membrane-bound lytic murein transglycosylase	3573779	3575074	1296	600	505	696	1.38	0.46	0.0669	0.12
ACIAD3625	-	putative RND efflux membrane fusion protein precursor	3536588	3537697	1110	300	252	348	1.38	0.46	0.0978	0.16
ACIAD0523	tatA	Sec-independent protein translocase protein	509893	510129	237	12	9.87	14	1.38	0.46	0.51	0.61
ACIAD2620	tolR	tolerance to group A colicins, single-stranded DNA filamentous phage, required for OM integrity	2573528	2573974	447	194	163	225	1.38	0.46	0.0758	0.13
ACIAD1791	-	transposase of IS1236, IS3 family (ORF 2)	1799607	1800464	858	1.65	1.39	1.92	1.38	0.46	1	1
ACIAD2960	qseC	two-component sensor kinase transcription regulator protein	2889832	2891157	1326	607	510	704	1.38	0.46	0.0745	0.13
ACIAD0840	coaX	Type III pantothenate kinase (PanK-III)	827888	828619	732	59	50	68	1.38	0.46	0.2	0.3
ACIAD2467	xdhB	xanthine dehydrogenase, large subunit	2427833	2430214	2382	635	534	736	1.38	0.46	0.0822	0.14
ACIAD1251	csrA	carbon storage regulator	1249392	1249604	213	4526	3813	5238	1.37	0.46	0.17	0.25
ACIAD1003	-	putative ferric siderophore receptor protein	989420	991558	2139	51	43	59	1.37	0.46	0.23	0.33
ACIAD1596	-	putative oxidoreductase	1589921	1590919	999	49	42	57	1.37	0.46	0.28	0.39
ACIAD1685	-	putative transport protein (MFS superfamily)	1689742	1690941	1200	76	64	88	1.37	0.46	0.16	0.24
ACIAD1654	fadH	2,4-dienoyl-CoA reductase	1652368	1654392	2025	622	525	719	1.37	0.45	0.1	0.17
ACIAD0400	-	conserved hypothetical protein ; putative Penicillin-binding protein, transpeptidase fold	400224	401552	1329	207	175	240	1.37	0.45	0.11	0.17
ACIAD0666	-	putative pilus subunit (FilA)	660329	661195	867	32100	27100	37000	1.37	0.45	0.11	0.18
ACIAD2004	-	conserved hypothetical protein; putative signal peptide	1995483	1995920	438	2545	2154	2936	1.36	0.45	0.0883	0.15
ACIAD2431	rpsR	30S ribosomal protein S18	2396932	2397159	228	14100	12000	16300	1.36	0.44	0.1	0.17
ACIAD2100	-	putative permease (MFS superfamily)	2086076	2087749	1674	239	203	275	1.36	0.44	0.12	0.19
ACIAD2427	cyoC	cytochrome o ubiquinol oxidase subunit III	2394521	2395141	621	70400	59800	81000	1.35	0.44	0.16	0.25
ACIAD2968	ispA	geranyltranstransferase (farnesyldiphosphate synthase) (FPP synthase)	2896765	2897673	909	369	314	424	1.35	0.44	0.12	0.19
ACIAD1620	oxd	Aldoxime dehydratase	1617924	1618973	1050	23	19	26	1.35	0.43	0.25	0.35
ACIAD0421	-	conserved hypothetical protein; putative flavoprotein	420809	422014	1206	188	161	216	1.35	0.43	0.19	0.29
ACIAD3481	-	conserved hypothetical protein; putative flavoprotein involved in K+ transport	3406776	3408050	1275	56	48	64	1.35	0.43	0.29	0.4
ACIAD0572	-	conserved hypothetical protein; putative glycosyl transferase (group 2 family protein)	562275	563012	738	334	285	383	1.35	0.43	0.13	0.21
ACIAD1445	catM	HTH-type transcriptional regulator catM (Cat operon transcriptional regulator) (LysR family)	1443680	1444591	912	80	68	92	1.35	0.43	0.15	0.24
ACIAD3222	-	putative cystathionine beta-lyase, PLP-dependent (beta-cystathionase) (MetC)	3136252	3137445	1194	527	448	606	1.35	0.43	0.0737	0.13
ACIAD1741	-	putative regulatory protein (nitrile hydratase activator like)	1748736	1749944	1209	94	80	108	1.35	0.43	0.14	0.22
ACIAD1191	-	putative transport protein	1189971	1191359	1389	354	302	406	1.35	0.43	0.12	0.18
ACIAD2386	rih	ribonucleoside hydrolase	2343374	2344321	948	369	314	423	1.35	0.43	0.11	0.17
ACIAD3242	ttg2C	toluene tolerance efflux transporter (ABC superfamily, peri-bind)	3156622	3157293	672	818	696	940	1.35	0.43	0.0696	0.12
ACIAD0246	nrdR	Transcriptional repressor nrdR	246187	246666	480	679	579	780	1.35	0.43	0.0981	0.16
ACIAD3103	ilvH	acetolactate synthase isozyme III, small subunit	3025544	3026035	492	1573	1343	1803	1.34	0.43	0.11	0.18
ACIAD2250	ahpF	alkyl hydroperoxide reductase subunit, FAD/NAD(P)-binding, detoxification of hydroperoxides	2221393	2222997	1605	878	749	1006	1.34	0.43	0.14	0.22
ACIAD0040	-	conserved hypothetical protein; putative signal peptide	45901	46203	303	27	23	31	1.34	0.43	0.31	0.41
ACIAD2541	-	putative purine cytosine permease	2500039	2501442	1404	130	111	150	1.34	0.43	0.14	0.21
ACIAD0131	-	2-ketoglutarate semialdehyde dehydrogenase	135198	136778	1581	50	43	57	1.34	0.42	0.2	0.3
ACIAD0247	ribD	bifunctional protein [Includes: diaminohydroxyphosphoribosylaminopyrimidine deaminase (Riboflavin-specific deaminase); 5-amino-6-(5- phosphoribosylamino)uracil reductase (HTP reductase) ]	246659	247747	1089	1285	1101	1470	1.34	0.42	0.14	0.22
ACIAD1966	-	conserved hypothetical protein; putative tellurium resistance protein	1954315	1955373	1059	1255	1072	1438	1.34	0.42	0.0869	0.15
ACIAD3072	barA	GacS-like sensor kinase protein	2998466	3001264	2799	1232	1055	1409	1.34	0.42	0.11	0.18
ACIAD0133	-	putative 2-hydroxyacid dehydrogenase	137774	138742	969	142	121	163	1.34	0.42	0.14	0.22
ACIAD0855	-	putative carboxylesterase, biotin biosynthesis (BioH)	842318	843076	759	84	72	96	1.34	0.42	0.22	0.32
ACIAD3303	-	putative membrane protein	3210553	3211440	888	126	107	144	1.34	0.42	0.14	0.22
ACIAD1354	-	putative phospholipase A1 precursor (PldA)	1349277	1350437	1161	1118	955	1280	1.34	0.42	0.0815	0.14
ACIAD1224	-	putative transferase	1226364	1226903	540	207	177	237	1.34	0.42	0.16	0.24
ACIAD3532	dsbD	thiol:disulfide interchange protein precursor	3458276	3460096	1821	1723	1476	1970	1.34	0.42	0.16	0.24
ACIAD3243	ttg2B	toluene tolerance efflux transporter (ABC superfamily, membrane)	3157293	3158069	777	934	798	1069	1.34	0.42	0.0623	0.11
ACIAD0114	dadR	transcriptional regulator for dadAX gene cluster (AsnC family)	115051	115521	471	98	84	112	1.34	0.42	0.2	0.29
ACIAD0543	eda	bifunctional protein [Includes: 4-hydroxy-2-oxoglutarate aldolase (2-keto-4-hydroxyglutarate aldolase) (KHG-aldolase); 2- dehydro-3-deoxyphosphogluconate aldolase (Phospho-2- dehydro-3-deoxygluconate aldolase) (Phospho-2-keto-3-deoxygluconate aldolase) (2-keto-3-deoxy-6-phosphogluconate aldolase) (KDPG-aldolase)]	534304	534933	630	1737	1488	1985	1.33	0.42	0.13	0.2
ACIAD2059	gltJ	glutamate/aspartate transport protein (ABC superfamily, membrane)	2044708	2045409	702	368	316	421	1.33	0.42	0.16	0.25
ACIAD0740	nuoK	NADH-quinone oxidoreductase chain K (NADH dehydrogenase I, chain K) (NDH-1, chain K) (NUO11)	724023	724331	309	1044	895	1193	1.33	0.42	0.11	0.18
ACIAD3220	rpsJ	30S ribosomal protein S10	3134776	3135102	327	17800	15200	20300	1.33	0.41	0.19	0.28
ACIAD3684	rpmH	50S ribosomal protein L34	3598023	3598157	135	2298	1970	2625	1.33	0.41	0.14	0.21
ACIAD0497	-	conserved hypothetical protein	490749	491120	372	357	306	407	1.33	0.41	0.16	0.25
ACIAD2971	-	conserved hypothetical protein	2899827	2899988	162	53	46	61	1.33	0.41	0.37	0.48
ACIAD0915	-	conserved hypothetical protein; putative transglutaminase-like enzyme	896340	897125	786	115	99	131	1.33	0.41	0.23	0.33
ACIAD1297	-	putative amino acid transporter (ABC superfamily, peri_bind)	1298781	1299584	804	55	47	63	1.33	0.41	0.16	0.25
ACIAD1029	-	putative lipoprotein (Haemin storage system) (HmsF)	1020509	1022584	2076	5784	4960	6607	1.33	0.41	0.16	0.25
ACIAD1668	-	putative methylase	1672279	1674027	1749	1548	1329	1766	1.33	0.41	0.1	0.17
ACIAD2690	-	putative secretion system protein (EvpB-like)	2647094	2648590	1497	48000	41300	54700	1.33	0.41	0.18	0.27
ACIAD2821	-	putative CoA transferase	2758727	2759926	1200	4342	3735	4948	1.32	0.41	0.12	0.19
ACIAD1483	kdsC	3-Deoxy-D-manno-octulosonate 8-phosphate (KDO 8-P) phosphatase	1481628	1482167	540	1418	1223	1613	1.32	0.4	0.11	0.17
ACIAD0993	-	conserved hypothetical protein	979608	980132	525	147	127	167	1.32	0.4	0.14	0.22
ACIAD2923	-	conserved hypothetical protein	2853363	2853887	525	1555	1340	1769	1.32	0.4	0.13	0.21
ACIAD0127	gudP	D-glucarate/D-galactarate permease (MFS superfamily)	130553	131836	1284	163	140	185	1.32	0.4	0.12	0.19
ACIAD2161	-	hypothetical protein	2144533	2144976	444	2.86	2.47	3.26	1.32	0.4	0.8	0.86
ACIAD3139	-	putative acyl-CoA thioester hydrolase	3063483	3063902	420	266	229	302	1.32	0.4	0.17	0.26
ACIAD0715	-	putative dual specificity pseudouridine synthase for 23S rRNA and tRNAphe modification (RluA-like)	702056	702715	660	12	10	14	1.32	0.4	0.59	0.68
ACIAD2666	-	putative lysyl-tRNA synthetase (Lysine--tRNA ligase)(PoxA)	2620294	2621283	990	586	504	667	1.32	0.4	0.11	0.17
ACIAD1626	-	putative outer membrane lipoprotein (lipocalin)	1622958	1623527	570	20	17	23	1.32	0.4	0.36	0.47
ACIAD0554	-	putative phosphatidylglycerophosphatase B (PgpB)	547718	548272	555	39	33	44	1.32	0.4	0.33	0.44
ACIAD1610	-	putative transcriptional regulator (AraC family)	1607107	1608150	1044	174	150	198	1.32	0.4	0.16	0.25
ACIAD3500	recJ	ssDNA exonuclease, 5\' -- 3\' specific , Mg dependent	3424072	3425778	1707	457	394	520	1.32	0.4	0.0981	0.16
ACIAD1866	sstT	transporter, sodium-dicarboxylate symporter family	1860954	1862153	1200	195	168	222	1.32	0.4	0.2	0.3
ACIAD0102	galE	UDP-glucose 4-epimerase (Galactowaldenase) (UDP-galactose 4-epimerase)	99971	100990	1020	2540	2193	2886	1.32	0.4	0.16	0.25
ACIAD2509	bdhA	3-hydroxybutyrate dehydrogenase	2464428	2465213	786	432	374	490	1.31	0.39	0.14	0.21
ACIAD2890	-	conserved hypothetical protein; putative signal peptide	2830114	2831292	1179	503	435	570	1.31	0.39	0.13	0.21
ACIAD0596	glnE	glutamine synthetase adenylyltransferase	584401	587175	2775	4229	3662	4796	1.31	0.39	0.19	0.29
ACIAD2470	folE	GTP cyclohydrolase I	2432069	2432662	594	104	90	118	1.31	0.39	0.35	0.46
ACIAD3049	-	hypothetical protein; putative signal peptide	2977863	2978567	705	286	248	325	1.31	0.39	0.13	0.21
ACIAD0268	-	putative ferrous iron transport protein B (FeoB)	267818	269671	1854	2826	2450	3202	1.31	0.39	0.16	0.25
ACIAD0546	-	putative NADP-dependent glyceraldehyde-3-phosphate dehydrogenase	537122	538762	1641	234000	202000	265000	1.31	0.39	0.28	0.38
ACIAD2697	-	putative secretion system protein (EvpN-like)	2655324	2656127	804	1350	1167	1533	1.31	0.39	0.12	0.19
ACIAD3078	pntB	pyridine nucleotide transhydrogenase, beta subunit	3004854	3006308	1455	127	110	143	1.31	0.39	0.22	0.31
ACIAD1361	-	conserved hypothetical protein	1356926	1357660	735	1269	1103	1434	1.3	0.38	0.13	0.2
ACIAD1953	-	conserved hypothetical protein	1940085	1940804	720	914	793	1034	1.3	0.38	0.11	0.17
ACIAD3601	-	conserved hypothetical protein	3518608	3519090	483	769	670	869	1.3	0.38	0.11	0.18
ACIAD0358	-	conserved hypothetical protein; putative membrane protein	351006	351923	918	58	50	65	1.3	0.38	0.33	0.44
ACIAD0488	-	conserved hypothetical protein; putative SlyX protein	482954	483199	246	96	84	109	1.3	0.38	0.24	0.33
ACIAD2158	-	hypothetical protein	2143129	2143377	249	7.97	6.94	9.01	1.3	0.38	0.66	0.75
ACIAD1506	-	putative dipeptide transport protein (ABC superfamily, peri_bind)	1502249	1503823	1575	49	43	56	1.3	0.38	0.37	0.48
ACIAD3088	-	putative enzyme NAD(P)-binding	3013044	3013817	774	274	238	310	1.3	0.38	0.23	0.33
ACIAD0026	-	putative HTH-type transcriptional regulator rutR (Rut operon repressor)	32918	33535	618	439	382	496	1.3	0.38	0.11	0.18
ACIAD0025	-	putative hydrolase rutD (Pyrimidine utilization protein D)	32045	32845	801	90	78	102	1.3	0.38	0.4	0.5
ACIAD2312	recR	recombination protein, gap repair	2278015	2278611	597	30900	26900	35000	1.3	0.38	0.29	0.4
ACIAD2897	rluD	ribosomal large subunit pseudouridine synthase D (Pseudouridylate synthase) (Uracil hydrolyase)	2835028	2836080	1053	1518	1320	1716	1.3	0.38	0.19	0.28
ACIAD3683	rnpA	RNase P, protein C5 component, processes tRNA, 4,5S RNA	3597604	3597999	396	990	861	1119	1.3	0.38	0.16	0.25
ACIAD0118	cycA	APC family, D-serine/D-alanine/glycine transport protein	118673	120052	1380	100	87	113	1.3	0.37	0.26	0.37
ACIAD0422	-	conserved hypothetical protein	422112	422507	396	1036	902	1170	1.3	0.37	0.13	0.21
ACIAD0756	-	putative transporter (MFS superfamily)	741341	743002	1662	2252	1962	2541	1.3	0.37	0.2	0.29
ACIAD1693	acads4	Acyl-CoA dehydrogenase, short-chain specific	1698028	1699182	1155	309	270	348	1.29	0.37	0.13	0.21
ACIAD1219	purB	adenylosuccinate lyase	1222005	1223393	1389	7159	6248	8071	1.29	0.37	0.12	0.19
ACIAD2008	pepN	aminopeptidase N	1998273	2000882	2610	15500	13600	17500	1.29	0.37	0.21	0.3
ACIAD2149	-	conserved hypothetical protein; putative cell wall-associated hydrolases (invasion-associated proteins)	2132328	2132768	441	50	44	56	1.29	0.37	0.49	0.59
ACIAD0419	-	conserved hypothetical protein; putative Zinc-binding protein	419892	420098	207	133	116	150	1.29	0.37	0.27	0.38
ACIAD2450	-	D- and L-methionine transport protein (ABC superfamily, atp_bind) (metN-like)	2414921	2415946	1026	185	162	209	1.29	0.37	0.22	0.31
ACIAD2723	-	putative hydrolase	2669836	2670441	606	61	53	68	1.29	0.37	0.34	0.44
ACIAD2265	-	putative rare lipoprotein A family (RlpA-like)	2236319	2236933	615	2170	1895	2445	1.29	0.37	0.3	0.41
ACIAD1543	-	putative transcriptional regulator (LysR family)	1544040	1544969	930	193	168	218	1.29	0.37	0.2	0.3
ACIAD2363	lpxK	tetraacyldisaccharide 4\'-kinase (Lipid A 4\'-kinase)	2321290	2322300	1011	743	649	836	1.29	0.37	0.21	0.31
ACIAD3600	-	putative Cation efflux system protein	3517967	3518611	645	30	27	34	1.29	0.36	0.38	0.49
ACIAD1382	lpxA	UDP-acetylglucosamine acyltransferase	1378068	1378856	789	5367	4696	6037	1.29	0.36	0.17	0.25
ACIAD2566	rarD	chloramphenicol-sensitive protein	2525536	2526468	933	64	56	72	1.28	0.36	0.27	0.37
ACIAD1123	-	conserved hypothetical protein	1111905	1112189	285	1006	882	1130	1.28	0.36	0.24	0.34
ACIAD1995	-	conserved hypothetical protein	1986873	1987421	549	391	342	439	1.28	0.36	0.23	0.33
ACIAD1970	dnaX	DNA polymerase III, tau and gamma subunits (DNA elongation factor III)	1957924	1960059	2136	2154	1887	2422	1.28	0.36	0.18	0.27
ACIAD0036	ssuD	FMNH(2)-dependent alkanesulfonate monooxygenase	40792	41982	1191	5.8	5.08	6.51	1.28	0.36	0.5	0.6
ACIAD1532	-	hypothetical protein	1531159	1531380	222	5.63	4.94	6.32	1.28	0.36	0.63	0.72
ACIAD1142	-	putative oligopeptide transport protein (ABC superfamily, atp_bind)	1132872	1134467	1596	627	550	705	1.28	0.36	0.19	0.28
ACIAD0205	-	putative sugar transport protein (ABC superfamily atp_bind)	200065	201624	1560	27	23	30	1.28	0.36	0.39	0.5
ACIAD1371	rimO	Ribosomal protein S12 methylthiotransferases	1366542	1367885	1344	1385	1216	1555	1.28	0.36	0.15	0.23
ACIAD2594	cysT	sulfate transport protein (ABC superfamily, membrane)	2551163	2551996	834	59	52	67	1.28	0.36	0.18	0.27
ACIAD2917	-	conserved hypothetical protein	2849066	2850010	945	11500	10100	12900	1.28	0.35	0.21	0.3
ACIAD2928	-	conserved hypothetical protein	2857625	2858158	534	835	733	937	1.28	0.35	0.1	0.17
ACIAD0778	-	conserved hypothetical protein; putative signal peptide	763238	763870	633	1210	1062	1357	1.28	0.35	0.15	0.23
ACIAD1908	nasA	nitrate reductase, large subunit	1895381	1898179	2799	763	671	856	1.28	0.35	0.21	0.31
ACIAD1440	benE	benzoate membrane transport protein MFS superfamily)	1438034	1439233	1200	22	19	24	1.27	0.35	0.51	0.61
ACIAD2296	ftsY	cell division protein	2267121	2268242	1122	761	670	853	1.27	0.35	0.18	0.27
ACIAD1456	-	conserved hypothetical protein	1454042	1455352	1311	37	33	42	1.27	0.35	0.36	0.46
ACIAD2972	-	conserved hypothetical protein	2899998	2900303	306	71	62	79	1.27	0.35	0.46	0.56
ACIAD0175	znuC	high affinity Zn transport protein (ABC superfamily, atp_bind)	176145	176924	780	285	251	319	1.27	0.35	0.29	0.4
ACIAD1574	-	hypothetical protein	1565351	1566217	867	115	101	129	1.27	0.35	0.29	0.39
ACIAD1500	mutS	methyl-directed mismatch repair, recognize exocyclic adducts of guanosine	1495787	1498432	2646	1754	1543	1964	1.27	0.35	0.2	0.3
ACIAD0733	nuoCD	NADH dehydrogenase I chain C,D	715591	717378	1788	7349	6465	8233	1.27	0.35	0.23	0.32
ACIAD2902	lolB	outer-membrane lipoprotein precursor	2842341	2842922	582	251	220	281	1.27	0.35	0.31	0.42
ACIAD0575	-	conserved hypothetical protein	565513	565953	441	202	178	226	1.27	0.34	0.25	0.35
ACIAD1396	-	conserved hypothetical protein	1392383	1392808	426	1990	1755	2225	1.27	0.34	0.24	0.33
ACIAD2249	-	conserved hypothetical protein	2220290	2221114	825	209	185	234	1.27	0.34	0.25	0.35
ACIAD3478	-	conserved hypothetical protein	3404219	3404926	708	105	93	118	1.27	0.34	0.28	0.39
ACIAD1890	fumC	fumarase C (fumarate hydratase Class II)	1882037	1883431	1395	6137	5412	6861	1.27	0.34	0.18	0.27
ACIAD2850	glxK	glycerate kinase	2786714	2787877	1164	132	116	148	1.27	0.34	0.24	0.34
ACIAD2372	surA	peptidyl-prolyl cis-trans isomerase	2331020	2332375	1356	3197	2820	3574	1.27	0.34	0.22	0.31
ACIAD1921	ppiB	peptidyl-prolyl cis-trans isomerase precursor (PPIase) (Rotamase)	1912309	1912818	510	4185	3687	4683	1.27	0.34	0.19	0.28
ACIAD2423	ppsA	phosphoenolpyruvate synthase	2387954	2390332	2379	229000	202000	255000	1.27	0.34	0.31	0.41
ACIAD0354	recN	protein used in recombination and DNA repair	346630	348291	1662	1844	1624	2063	1.27	0.34	0.19	0.28
ACIAD3360	-	putative membrane protein (ComM)	3266421	3267446	1026	5983	5271	6694	1.27	0.34	0.19	0.28
ACIAD2682	-	putative outer membrane lipoprotein	2636197	2636961	765	1730	1525	1936	1.27	0.34	0.18	0.27
ACIAD1351	-	putative sugar kinase protein	1344998	1346002	1005	1401	1236	1566	1.27	0.34	0.36	0.46
ACIAD1245	add	adenosine deaminase	1245224	1246222	999	1051	929	1174	1.26	0.34	0.18	0.27
ACIAD0229	-	conserved hypothetical protein	228177	228794	618	356	314	397	1.26	0.34	0.19	0.29
ACIAD1814	-	conserved hypothetical protein; putative signal peptide	1820367	1821236	870	29	26	33	1.26	0.34	0.39	0.5
ACIAD3637	fmt	methionyl-tRNA formyltransferase	3549771	3550730	960	414	365	462	1.26	0.34	0.18	0.27
ACIAD0580	-	putative 3-oxoacyl-[acyl-carrier-protein] synthase (Beta-ketoacyl-ACP synthase)	570788	572038	1251	342	302	382	1.26	0.34	0.21	0.31
ACIAD0835	-	putative long-chain fatty acid transport protein	822510	823976	1467	9568	8453	10700	1.26	0.34	0.19	0.29
ACIAD3364	murF	UDP-N-acetylmuramoyl-tripeptide--D-alanyl-D-alanine ligase (UDP-MurNAc-pentapeptide synthetase) (D-alanyl-D- alanine-adding enzyme)	3272225	3273631	1407	1764	1558	1970	1.26	0.34	0.25	0.35
ACIAD3584	pncA	bifunctional protein [Includes: pyrazinamidase (PZAase); nicotinamidase (Nicotine deamidase)]	3503224	3503868	645	126	112	141	1.26	0.33	0.23	0.33
ACIAD1388	-	conserved hypothetical protein	1383917	1384606	690	3754	3323	4185	1.26	0.33	0.38	0.49
ACIAD1556	-	conserved hypothetical protein	1551417	1552193	777	243	215	271	1.26	0.33	0.25	0.35
ACIAD0411	xcpS	general secretion pathway protein F	413360	414565	1206	742	658	827	1.26	0.33	0.24	0.34
ACIAD0233	niaP	niacin transporer	232176	233495	1320	190	169	212	1.26	0.33	0.26	0.36
ACIAD1298	-	putative amino acid transporter (ABC superfamily, atp_bind and membrane)	1299607	1301136	1530	188	166	209	1.26	0.33	0.29	0.39
ACIAD0370	rbfA	ribosome-binding factor A	363575	363976	402	4016	3558	4474	1.26	0.33	0.27	0.37
ACIAD0460	-	conserved hypothetical protein, Generic methyltransferase	457207	459327	2121	843	748	937	1.25	0.33	0.19	0.28
ACIAD0600	-	putative polysaccharide deacetylase	590113	590868	756	501	444	557	1.25	0.33	0.2	0.3
ACIAD1346	sodB	superoxide dismutase [Fe]	1340970	1341596	627	15000	13300	16700	1.25	0.33	0.24	0.34
ACIAD0425	rpmE2	50S ribosomal protein L31 type B	423252	423500	249	538	479	597	1.25	0.32	0.31	0.41
ACIAD1137	rnhA-dnaQ	bifunctional protein [Includes: ribonuclease HI; DNA polymerase III ,epsilon subunit, 3-5 exonucleolytic proofreading function]	1124144	1125496	1353	595	530	660	1.25	0.32	0.21	0.31
ACIAD3374	czcD	cation efflux system protein	3282644	3283567	924	1191	1060	1321	1.25	0.32	0.23	0.33
ACIAD2481	-	conserved hypothetical protein	2444463	2445347	885	412	366	457	1.25	0.32	0.18	0.27
ACIAD2644	-	conserved hypothetical protein	2597766	2598233	468	22800	20200	25300	1.25	0.32	0.38	0.49
ACIAD2896	-	conserved hypothetical protein	2834273	2835013	741	1571	1397	1745	1.25	0.32	0.31	0.42
ACIAD1835	-	conserved hypothetical protein; putative hydrolase of the alpha/beta superfamily	1841924	1842838	915	237	211	263	1.25	0.32	0.32	0.42
ACIAD1876	gcvH	glycine cleavage complex protein H, carrier of aminomethyl moiety via covalently bound lipoyl cofactor	1869968	1870342	375	2210	1966	2455	1.25	0.32	0.21	0.3
ACIAD3143	-	hypothetical protein; putative signal peptide	3065756	3066115	360	722	642	803	1.25	0.32	0.2	0.29
ACIAD3246	suhB	inositol-1-monophosphatase (IMPase) (Inositol-1- phosphatase) (I-1-Pase)	3161553	3162383	831	1426	1267	1585	1.25	0.32	0.31	0.41
ACIAD0706	ppiC	peptidyl-prolyl cis-trans isomerase precursor (PPIase) (Rotamase)	693400	693687	288	149	133	165	1.25	0.32	0.3	0.4
ACIAD1697	dcaP	porin precurseur in catabolism of dicarboxylic acids	1702244	1703560	1317	757	673	840	1.25	0.32	0.16	0.25
ACIAD0452	-	putative acyl-CoA dehydrogenase (AidB)	449533	451179	1647	354	315	394	1.25	0.32	0.27	0.37
ACIAD0476	-	putative L-asparaginase I (AnsA)	468644	469609	966	337	300	374	1.25	0.32	0.31	0.41
ACIAD2979	-	putative transcriptional regulator (AsnC family)	2908333	2908785	453	70	62	78	1.25	0.32	0.44	0.55
ACIAD2511	-	putative transcriptional regulator (LysR family)	2467153	2468073	921	254	226	283	1.25	0.32	0.24	0.33
ACIAD1750	cioA	ubiquinol oxidase subunit I, cyanide insensitive	1757096	1758523	1428	298	265	331	1.25	0.32	0.24	0.33
ACIAD3542	allA	ureidoglycolate amidohydrolase	3467533	3468042	510	129	115	143	1.25	0.32	0.28	0.39
ACIAD0088	-	putative NAD-dependent epimerase/dehydratase (WbpP)	84248	85279	1032	754	672	836	1.24	0.32	0.24	0.33
ACIAD1727	hcaK	transporter of hydroxycinnamates (MFS superfamily)	1736591	1737730	1140	86	76	95	1.24	0.32	0.37	0.48
ACIAD0584	-	conserved hypothetical protein	574437	574871	435	799	713	885	1.24	0.31	0.19	0.28
ACIAD1177	-	conserved hypothetical protein	1173955	1175808	1854	370	331	409	1.24	0.31	0.21	0.3
ACIAD3568	-	conserved hypothetical protein	3491717	3493012	1296	2010	1795	2225	1.24	0.31	0.27	0.37
ACIAD2224	-	conserved hypothetical protein; putative hydrolase of the alpha/beta superfamily	2196861	2197829	969	161	144	179	1.24	0.31	0.25	0.35
ACIAD2070	metI	D- and L-methionine transport protein (ABC superfamily, membrane)	2054072	2054731	660	7.95	7.09	8.81	1.24	0.31	0.57	0.67
ACIAD3448	gabP	gamma-aminobutyrate permease	3369317	3370756	1440	148	132	164	1.24	0.31	0.36	0.47
ACIAD0162	-	hypothetical protein; putative signal peptide	160225	161481	1257	231	207	256	1.24	0.31	0.3	0.4
ACIAD2365	msbA	lipid transport protein, flippase (ABC superfamily, membrane (N-terminal), atp_bind (C-terminal))	2322307	2324031	1725	1403	1252	1554	1.24	0.31	0.22	0.32
ACIAD0864	-	putative acetyltransferase	850965	851669	705	1914	1707	2121	1.24	0.31	0.28	0.39
ACIAD0144	-	putative ATPase involved in chromosome partitioning (ParA family ATPase)	146557	147396	840	533	477	590	1.24	0.31	0.21	0.31
ACIAD0027	-	Putative monooxygenase rutA (Pyrimidine utilization protein A)	33988	35097	1110	29	26	32	1.24	0.31	0.56	0.66
ACIAD1525	-	putative permease protein (ABC superfamily, membrane)	1523883	1524722	840	2.94	2.62	3.26	1.24	0.31	0.8	0.86
ACIAD2822	-	putative transport protein (MFS superfamily)	2759945	2761282	1338	2398	2141	2656	1.24	0.31	0.2	0.29
ACIAD1773	-	putative transport protein (permease)	1779134	1780402	1269	72	64	79	1.24	0.31	0.27	0.37
ACIAD3469	-	putative two-component response regulator	3394940	3395590	651	741	661	821	1.24	0.31	0.26	0.36
ACIAD2973	kdpE	regulator of kdp operon (transcriptional effector)	2900378	2901091	714	165	147	182	1.24	0.31	0.36	0.47
ACIAD1587	atsC	sulfate ester transporter (ABC superfamily, ATP_bind)	1580242	1581057	816	5.19	4.63	5.75	1.24	0.31	0.72	0.79
ACIAD1095	ureG	urease accessory protein	1088056	1088670	615	461	411	511	1.24	0.31	0.19	0.29
ACIAD1091	ureC	urease alpha subunit	1084558	1086258	1701	388	347	429	1.24	0.31	0.28	0.38
ACIAD3603	-	conserved hypothetical protein; putative dienelactone hydrolase	3519576	3520340	765	2108	1886	2330	1.24	0.3	0.22	0.32
ACIAD3002	plsC2	1-acylglycerol-3-phosphate O-acyltransferase	2932337	2933152	816	651	585	718	1.23	0.3	0.28	0.38
ACIAD3638	sun	16S rRNA m5C967 SAM-dependent methyltransferase	3550727	3552031	1305	865	775	955	1.23	0.3	0.26	0.36
ACIAD2256	-	conserved hypothetical protein	2227628	2228848	1221	638	572	704	1.23	0.3	0.27	0.38
ACIAD3025	-	conserved hypothetical protein	2954122	2954943	822	513	460	565	1.23	0.3	0.21	0.3
ACIAD3059	-	conserved hypothetical protein	2986058	2986909	852	1344	1204	1483	1.23	0.3	0.23	0.33
ACIAD2964	-	conserved hypothetical protein; putative acyltransferase	2893620	2894270	651	71	63	78	1.23	0.3	0.31	0.42
ACIAD3304	-	conserved hypothetical protein; putative membrane protein	3211516	3212403	888	44	40	49	1.23	0.3	0.29	0.39
ACIAD1009	betB	NAD+-dependent betaine aldehyde dehydrogenase	998596	1000068	1473	452	405	498	1.23	0.3	0.21	0.31
ACIAD0742	nuoM	NADH dehydrogenase I chain M, membrane subunit	726225	727823	1599	14000	12500	15400	1.23	0.3	0.31	0.42
ACIAD0049	-	putative fatty acid desaturase	52789	53940	1152	721	646	797	1.23	0.3	0.22	0.32
ACIAD1548	-	putative glutathione S-transferase	1546902	1547582	681	265	238	293	1.23	0.3	0.3	0.41
ACIAD0632	-	putative glycerophosphodiester phosphodiesterase	620988	621704	717	1262	1133	1392	1.23	0.3	0.28	0.38
ACIAD0092	-	putative glycosyl transferase family 1	88784	89920	1137	204	183	225	1.23	0.3	0.23	0.32
ACIAD1935	-	putative sigma-54 dependent transcriptional regulator	1923845	1924966	1122	45	41	50	1.23	0.3	0.41	0.52
ACIAD2533	-	putative transcriptional regulator (LysR family)	2489550	2490416	867	56	50	62	1.23	0.3	0.48	0.58
ACIAD2619	tolQ	tolerance to group A colicins, single-stranded DNA filamentous phage, required for OM integrity	2572830	2573528	699	1094	982	1207	1.23	0.3	0.25	0.35
ACIAD3167	wrbA	tryptophan repressor binding protein	3095051	3095650	600	161	144	177	1.23	0.3	0.32	0.42
ACIAD2465	-	conserved hypothetical protein	2426144	2426806	663	222	199	244	1.23	0.29	0.3	0.4
ACIAD2352	ung	uracil-DNA glycosylase	2313666	2314379	714	1554	1397	1712	1.23	0.29	0.38	0.49
ACIAD3563	dtd	D-tyrosyl tRNA(tyr) deacylase	3488548	3488988	441	136	123	150	1.22	0.29	0.33	0.43
ACIAD2056	gltL	glutamate/aspartate transport protein (ABC superfamily, atp_bind)	2043270	2044013	744	250	225	274	1.22	0.29	0.33	0.43
ACIAD3627	ppc	phosphoenolpyruvate carboxylase	3538637	3541321	2685	8024	7213	8836	1.22	0.29	0.31	0.42
ACIAD1143	-	putative FMN oxidoreductase	1134569	1135813	1245	292	262	321	1.22	0.29	0.21	0.3
ACIAD1534	-	putative tonB-dependent receptor protein (outer membrane salicin receptor)	1534223	1536553	2331	70	63	78	1.22	0.29	0.39	0.5
ACIAD1464	-	putative transport protein (ABC superfamily, atp_bind)	1464282	1465124	843	44	40	49	1.22	0.29	0.42	0.52
ACIAD0287	hemD	uroporphyrinogen-III synthase (UROS) (Uroporphyrinogen- III cosynthetase) (Hydroxymethylbilane hydrolyase [cyclizing])	285688	286458	771	354	318	389	1.22	0.29	0.31	0.42
ACIAD1073	cysN	ATP-sulfurylase, subunit 1	1069286	1070899	1614	7371	6646	8097	1.22	0.28	0.31	0.41
ACIAD3352	-	conserved hypothetical protein; putative signal peptide	3259789	3260640	852	735	663	807	1.22	0.28	0.25	0.36
ACIAD2065	-	putative acyl-CoA dehydrogenase	2049469	2050737	1269	31	28	34	1.22	0.28	0.53	0.63
ACIAD1508	-	putative dipeptide transport protein (ABC superfamily, membrane)	1504977	1505825	849	26	24	29	1.22	0.28	0.57	0.67
ACIAD1465	-	putative permease protein (ABC superfamily, membrane)	1465117	1465911	795	17	16	19	1.22	0.28	0.61	0.71
ACIAD2742	-	putative transcriptional regulator	2685080	2686036	957	174	157	191	1.22	0.28	0.42	0.53
ACIAD2466	xdhC	xanthine dehydrogenase accessory factor	2426817	2427818	1002	500	451	550	1.22	0.28	0.34	0.45
ACIAD0130	kdgD	5-dehydro-4-deoxyglucarate dehydratase (5-keto-4-deoxy- glucarate dehydratase)	134254	135165	912	39	35	43	1.21	0.28	0.64	0.73
ACIAD3362	rrm	23S ribosomal RNA G745 methyltransferase	3270219	3271040	822	109	98	119	1.21	0.28	0.35	0.45
ACIAD1172	-	conserved hypothetical protein; putative 2-hydroxychromene-2-carboxylate isomerase protein	1169088	1169672	585	232	210	254	1.21	0.28	0.18	0.27
ACIAD3549	gshA	gamma-glutamate-cysteine ligase	3473622	3475214	1593	1468	1326	1609	1.21	0.28	0.29	0.39
ACIAD1798	-	putative lipopolysaccharide modification acyltransferase	1804946	1806739	1794	92	83	101	1.21	0.28	0.27	0.37
ACIAD1909	-	putative nitrate reductase (electron transfer subunit) AND putative nitrite reductase (small subunit)	1898213	1899850	1638	244	220	267	1.21	0.28	0.39	0.49
ACIAD2943	-	putative RND multidrug efflux membrane fusion protein MexA precursor	2872149	2873414	1266	12800	11500	14000	1.21	0.28	0.26	0.37
ACIAD0202	-	putative transcriptional regulator (LysR family)	196911	197858	948	373	337	408	1.21	0.28	0.37	0.47
ACIAD1800	-	putative transporter (formate/nitrite transporter family)	1807210	1808064	855	583	527	638	1.21	0.28	0.29	0.39
ACIAD3365	murE	UDP-N-acetylmuramoylalanyl-D-glutamate-2, 6-diaminopimelate ligase	3273640	3275139	1500	1431	1295	1567	1.21	0.28	0.26	0.36
ACIAD0455	nudH	(di)nucleoside polyphosphate hydrolase (Ap5A pyrophosphatase)	453598	454098	501	2753	2495	3010	1.21	0.27	0.37	0.48
ACIAD0158	-	conserved hypothetical protein	157039	157437	399	243	220	265	1.21	0.27	0.25	0.35
ACIAD1392	-	conserved hypothetical protein	1386362	1387144	783	810	733	887	1.21	0.27	0.27	0.38
ACIAD0232	-	conserved hypothetical protein; putative membrane protein	231300	231944	645	761	690	832	1.21	0.27	0.41	0.52
ACIAD2756	prpC	methylcitrate synthase (citrate synthase 2)	2695966	2697060	1095	188	170	205	1.21	0.27	0.34	0.45
ACIAD1011	-	putative choline/carnitine/betaine transporter family protein	1000935	1002515	1581	167	152	183	1.21	0.27	0.44	0.54
ACIAD1883	-	putative oxidoreductase (short chain dehydrogenase)	1875793	1876542	750	3739	3384	4094	1.21	0.27	0.33	0.43
ACIAD0830	cafA	ribonuclease G, endoribonuclease G (cytoplasmic axial filament protein )	817525	818991	1467	905	819	991	1.21	0.27	0.23	0.33
ACIAD0613	-	conserved hypothetical protein	604645	606123	1479	452	410	494	1.2	0.27	0.28	0.38
ACIAD1545	-	conserved hypothetical protein	1545290	1545745	456	155	141	170	1.2	0.27	0.49	0.59
ACIAD2176	-	conserved hypothetical protein	2154263	2154739	477	5.44	4.94	5.94	1.2	0.27	0.86	0.9
ACIAD1348	algW	HtrA-like serine protease	1342738	1343916	1179	2435	2211	2660	1.2	0.27	0.35	0.46
ACIAD0178	atpI	ATP synthase protein I	178542	178940	399	960	873	1046	1.2	0.26	0.45	0.56
ACIAD1042	fsr	fosmidomycin/multidrug transport protein (MFS superfamily)	1032731	1033945	1215	322	293	350	1.2	0.26	0.31	0.41
ACIAD2709	-	hypothetical protein	2663226	2663423	198	4.4	4	4.79	1.2	0.26	0.69	0.76
ACIAD0204	-	putative cytidine and deoxycytidylate deaminase zinc-binding protein	199469	200023	555	4.92	4.48	5.36	1.2	0.26	0.72	0.79
ACIAD0668	-	putative pilus assembly protein (FilC)	662264	663454	1191	1883	1713	2053	1.2	0.26	0.34	0.44
ACIAD3230	-	putative Proton/sodium-glutamate symport protein	3143711	3144952	1242	483	440	527	1.2	0.26	0.3	0.4
ACIAD0100	-	putative UDP-glucose 6-dehydrogenase (Ugd) (Udg)	97037	98308	1272	2145	1949	2340	1.2	0.26	0.31	0.41
ACIAD1389	rpsT	30S ribosomal protein S20	1384664	1384933	270	7607	6936	8279	1.19	0.26	0.39	0.5
ACIAD2669	antA	anthranilate dioxygenase large subunit	2623093	2624508	1416	248	226	270	1.19	0.26	0.3	0.4
ACIAD2721	-	conserved hypothetical protein; putative hydrolase/monooxygenase	2668408	2669565	1158	1794	1636	1952	1.19	0.26	0.4	0.51
ACIAD2002	kdsA	2-dehydro-3-deoxyphosphooctonate aldolase	1992734	1993591	858	2786	2545	3026	1.19	0.25	0.33	0.43
ACIAD1364	-	conserved hypothetical protein; putative membrane protein	1360436	1360741	306	78	71	84	1.19	0.25	0.39	0.5
ACIAD3464	-	conserved hypothetical protein; putative membrane protein	3389713	3390045	333	1847	1689	2006	1.19	0.25	0.52	0.62
ACIAD2649	-	conserved hypothetical protein; putative membrane-fusion protein	2602541	2603671	1131	362	330	394	1.19	0.25	0.29	0.39
ACIAD3071	cysM	cysteine synthase B (O-acetylserine sulfhydrolase B)	2997387	2998310	924	961	878	1043	1.19	0.25	0.4	0.51
ACIAD1482	kdsD	D-arabinose 5-phosphate isomerase	1480647	1481624	978	1333	1219	1448	1.19	0.25	0.38	0.49
ACIAD2089	dnaE	DNA polymerase III, alpha chain	2072315	2075878	3564	6963	6371	7556	1.19	0.25	0.48	0.59
ACIAD0234	parC	DNA topoisomerase IV, subunit A	233653	235869	2217	3280	3000	3561	1.19	0.25	0.3	0.41
ACIAD0684	-	hypothetical protein	675293	675502	210	80	73	87	1.19	0.25	0.43	0.53
ACIAD1837	-	hypothetical protein	1844196	1844357	162	8.28	7.56	9	1.19	0.25	0.89	0.92
ACIAD1844	-	hypothetical protein	1847896	1848144	249	762	697	828	1.19	0.25	0.5	0.6
ACIAD0094	-	putative acetyltransferase (WeeI)	90509	91195	687	275	251	299	1.19	0.25	0.4	0.51
ACIAD1056	-	putative carbonic anhydrase	1051254	1051868	615	11400	10400	12400	1.19	0.25	0.32	0.42
ACIAD0753	-	putative D-cysteine desulfhydrase (DcyD)	738578	739462	885	85	78	93	1.19	0.25	0.56	0.66
ACIAD1934	-	putative glutamate synthase,	1922114	1923784	1671	611	558	664	1.19	0.25	0.3	0.4
ACIAD3111	-	putative outer membrane protein precursor	3036462	3037856	1395	120	109	130	1.19	0.25	0.39	0.5
ACIAD2022	-	putative transcriptional regulator (AraC/XylS family)	2013719	2014549	831	96	88	105	1.19	0.25	0.56	0.66
ACIAD0533	tig	trigger factor, molecular chaperone involved in septum formation	520056	521390	1335	35600	32600	38600	1.19	0.25	0.34	0.44
ACIAD1939	braE	branched-chain amino acid transport protein (ABC superfamily, membrane)	1928463	1929533	1071	14	13	15	1.18	0.24	0.69	0.77
ACIAD1536	citB	citrate utilization protein B	1537889	1539016	1128	9.74	8.94	11	1.18	0.24	0.71	0.79
ACIAD3425	-	conserved hypothetical protein	3339596	3341326	1731	2148	1972	2325	1.18	0.24	0.37	0.48
ACIAD1788	-	conserved hypothetical protein; putative VGR-related protein	1794984	1797608	2625	1201	1103	1299	1.18	0.24	0.44	0.54
ACIAD0489	-	hypothetical protein	483253	484257	1005	266	244	288	1.18	0.24	0.38	0.48
ACIAD1987	map	methionine aminopeptidase	1977554	1978351	798	768	706	831	1.18	0.24	0.38	0.49
ACIAD1901	modA	molybdate transport protein (ABC superfamily, peri_bind)	1889906	1890667	762	852	782	923	1.18	0.24	0.31	0.41
ACIAD3378	czcC	outer membrane protein precursor	3288086	3289489	1404	10	9.25	11	1.18	0.24	0.9	0.93
ACIAD1984	mgtA	P-type ATPase, Mg2+ ATPase transporter	1973119	1975881	2763	443	406	479	1.18	0.24	0.5	0.6
ACIAD2534	-	putative ammonium transporter	2490601	2491911	1311	62	57	67	1.18	0.24	0.56	0.66
ACIAD2017	-	putative transcriptional regulator	2009265	2010446	1182	4395	4033	4757	1.18	0.24	0.43	0.53
ACIAD3450	-	putative transport protein (MFS superfamily)	3371923	3373287	1365	2230	2043	2416	1.18	0.24	0.37	0.47
ACIAD3479	kdtA	3-deoxy-D-manno-2-octulosonate transferase	3404923	3406206	1284	189	174	205	1.18	0.23	0.43	0.54
ACIAD0230	-	conserved hypothetical protein; putative membrane protein	229124	230719	1596	8492	7805	9178	1.18	0.23	0.48	0.58
ACIAD1718	pobR	p-hydroxybenzoate hydroxylase transcriptional activator	1725001	1725816	816	160	147	173	1.18	0.23	0.44	0.54
ACIAD0905	yafJ	putative glutamine amidotransferase	888813	889670	858	976	898	1055	1.18	0.23	0.37	0.47
ACIAD2827	-	putative periplasmic binding protein of transport/transglycosylase	2763954	2765066	1113	93	85	100	1.18	0.23	0.6	0.7
ACIAD0914	-	putative Undecaprenyl-diphosphatase 2 (UppP2) (Bacitracin resistance protein 2)	895387	896244	858	232	213	250	1.18	0.23	0.4	0.5
ACIAD0934	-	conserved hypothetical protein	917418	918176	759	41	37	44	1.17	0.23	0.53	0.63
ACIAD1120	-	conserved hypothetical protein	1108099	1108944	846	53	49	58	1.17	0.23	0.63	0.72
ACIAD1136	-	conserved hypothetical protein	1122388	1124028	1641	625	575	675	1.17	0.23	0.32	0.42
ACIAD1630	cfa	cyclopropane-fatty-acyl-phospholipid synthase	1626703	1627902	1200	136	125	147	1.17	0.23	0.36	0.47
ACIAD2348	cmk	cytidylate kinase (cytidine monophosphate (CMP) kinase)	2310788	2311471	684	6577	6052	7103	1.17	0.23	0.41	0.52
ACIAD2426	cyoB	cytochrome o ubiquinol oxidase subunit I	2392528	2394516	1989	36300	33400	39200	1.17	0.23	0.41	0.52
ACIAD1608	FadB	Enoyl-CoA hydratase (valine degradation) (valine degradation)	1605221	1605994	774	727	670	785	1.17	0.23	0.31	0.42
ACIAD2336	-	putative ATPase	2300800	2301942	1143	4021	3707	4334	1.17	0.23	0.44	0.54
ACIAD0585	-	putative holo-(acyl carrier protein) synthase 2 (AcpT) (phophopantetheinyltransferase)	574893	575549	657	1440	1326	1553	1.17	0.23	0.51	0.61
ACIAD1884	-	putative phosphoglycerate mutase related protein	1876550	1877248	699	478	440	517	1.17	0.23	0.36	0.46
ACIAD3629	-	putative transcriptional regulator	3543012	3543917	906	401	369	433	1.17	0.23	0.42	0.53
ACIAD1093	ureE	urease accessory protein	1086861	1087340	480	615	566	665	1.17	0.23	0.4	0.5
ACIAD0511	-	conserved hypothetical protein; putative heat shock protein HslJ	500649	500996	348	42	39	46	1.17	0.22	0.79	0.85
ACIAD2371	ostA	organic solvent tolerance protein precursor or increased membrane permeability protein	2328576	2331035	2460	3398	3134	3661	1.17	0.22	0.36	0.47
ACIAD1316	-	putative nitroreductase	1315070	1315654	585	469	433	506	1.17	0.22	0.36	0.47
ACIAD1140	-	putative oligopeptide transport protein (ABC superfamily, membrane)	1130820	1131887	1068	342	316	369	1.17	0.22	0.42	0.53
ACIAD1355	-	putative potassium uptake protein (TrkH)	1350489	1351826	1338	125	116	135	1.17	0.22	0.36	0.47
ACIAD0143	-	conserved hypothetical protein; putative membrane protein	146083	146475	393	81	74	87	1.16	0.22	0.5	0.6
ACIAD0805	-	putative amino-acid transport protein	797837	799336	1500	598	553	644	1.16	0.22	0.4	0.5
ACIAD2274	sthA	soluble pyridine nucleotide transhydrogenase (NAD(P)(+) transhydrogenase [B-specific])	2243210	2244625	1416	4064	3759	4369	1.16	0.22	0.49	0.59
ACIAD2184	-	conserved hypothetical protein	2158595	2159086	492	58	53	62	1.16	0.21	0.65	0.74
ACIAD3485	-	conserved hypothetical protein; putative aldolase class II	3411814	3412539	726	59	55	63	1.16	0.21	0.52	0.63
ACIAD0340	uvrC	excinuclease ABC subunit C; UvrC with UvrAB is a DNA excision repair enzyme	335860	337659	1800	1666	1545	1787	1.16	0.21	0.48	0.58
ACIAD0065	fklB	FKBP-type 22KD peptidyl-prolyl cis-trans isomerase (rotamase)	62660	63358	699	4740	4396	5085	1.16	0.21	0.46	0.56
ACIAD2785	-	putative hemolysin activator protein (FhaC)	2735297	2737063	1767	94	87	101	1.16	0.21	0.53	0.63
ACIAD0207	-	putative transport protein (ABC superfamily, membrane)	202783	203700	918	86	79	92	1.16	0.21	0.58	0.68
ACIAD1113	rlmH	Ribosomal RNA large subunit methyltransferase H	1100908	1101387	480	190	176	203	1.16	0.21	0.53	0.63
ACIAD0363	tpiA	triosephosphate isomerase	356605	357402	798	1219	1131	1307	1.16	0.21	0.6	0.69
ACIAD0361	pilC	type 4 fimbrial assembly protein	353373	354599	1227	957	888	1027	1.16	0.21	0.39	0.5
ACIAD0780	-	conserved hypothetical protein	766158	767267	1110	1654	1536	1772	1.15	0.21	0.44	0.55
ACIAD0087	-	putative UDP-glucose/GDP-mannose dehydrogenase	82926	84218	1293	1513	1405	1620	1.15	0.21	0.47	0.57
ACIAD1398	fdx	[2FE-2S] ferredoxin, electron carrer protein, believed to be involved in assembly of Fe-S clusters	1394372	1394710	339	412	384	440	1.15	0.2	0.53	0.63
ACIAD2052	-	conserved hypothetical protein	2039854	2040603	750	3887	3622	4151	1.15	0.2	0.46	0.56
ACIAD2609	-	conserved hypothetical protein	2562360	2562704	345	195	181	208	1.15	0.2	0.56	0.65
ACIAD2602	-	conserved hypothetical protein; putative membrane protein	2558374	2558784	411	1101	1023	1179	1.15	0.2	0.32	0.43
ACIAD2824	-	conserved hypothetical protein; putative protein (DcaP-like)	2761442	2762740	1299	3222	3002	3441	1.15	0.2	0.4	0.5
ACIAD3115	-	conserved hypothetical protein; putative VGR-related protein	3043404	3046166	2763	1420	1323	1517	1.15	0.2	0.5	0.61
ACIAD0376	phaAB	pH adaptation potassium efflux system transmembrane protein	367423	370272	2850	2596	2415	2777	1.15	0.2	0.5	0.6
ACIAD3502	glmM	phosphoglucosamine mutase	3426451	3427782	1332	1521	1415	1627	1.15	0.2	0.36	0.47
ACIAD0096	-	putative dTDP-glucose-4,6-dehydratase/UDP-glucose 4-epimerase (WeeK) (WbpM)	92376	94265	1890	390	364	417	1.15	0.2	0.46	0.56
ACIAD1353	-	putative metalloprotease	1346311	1349250	2940	840	783	897	1.15	0.2	0.44	0.55
ACIAD0992	-	putative permease (MFS superfamily)	978348	979577	1230	99	92	105	1.15	0.2	0.61	0.7
ACIAD3497	-	putative transcriptional regulator (ArsR family)	3421254	3421559	306	642	597	686	1.15	0.2	0.45	0.55
ACIAD0710	-	putative transporter	698138	699061	924	110	103	118	1.15	0.2	0.5	0.61
ACIAD1288	astB	succinylarginine dihydrolase	1289875	1291215	1341	455	425	486	1.15	0.2	0.62	0.72
ACIAD1944	-	conserved hypothetical protein	1933701	1934855	1155	1609	1505	1713	1.14	0.19	0.6	0.7
ACIAD2734	-	conserved hypothetical protein	2675995	2676648	654	1502	1401	1603	1.14	0.19	0.61	0.7
ACIAD3530	est	esterase precursor	3456055	3456960	906	376	351	401	1.14	0.19	0.4	0.5
ACIAD0747	fpr	ferredoxin--NADP+ reductase	733437	734198	762	239	224	255	1.14	0.19	0.45	0.55
ACIAD2041	ruvC	holliday junction nuclease	2029228	2029803	576	85	79	90	1.14	0.19	0.69	0.76
ACIAD2130	-	hypothetical protein	2119701	2119871	171	4.13	3.86	4.41	1.14	0.19	1	1
ACIAD1276	-	putative amino acid transporter	1276347	1277831	1485	78	73	83	1.14	0.19	0.57	0.67
ACIAD3403	-	putative homoserine kinase (ThrB)	3319628	3320626	999	440	411	469	1.14	0.19	0.53	0.63
ACIAD0444	-	putative transcriptional regulator	441801	442529	729	230	215	245	1.14	0.19	0.66	0.74
ACIAD3019	-	putative two-component response regulator	2948985	2949953	969	577	539	615	1.14	0.19	0.48	0.59
ACIAD3510	lpxC	UDP-3-O-acyl-N-acetylglucosamine deacetylase	3437951	3438853	903	952	889	1015	1.14	0.19	0.7	0.78
ACIAD1724	hcaC	coenzyme A ligase	1731954	1733828	1875	381	357	405	1.14	0.18	0.51	0.61
ACIAD0550	-	conserved hypothetical protein	541810	542655	846	204	191	217	1.14	0.18	0.54	0.63
ACIAD2204	-	conserved hypothetical protein	2173698	2173934	237	1461	1368	1553	1.14	0.18	0.53	0.63
ACIAD1870	-	putative metabolite transporter (MFS superfamily)	1864845	1866008	1164	57	54	61	1.14	0.18	0.65	0.74
ACIAD0624	acdB	acyl-CoA dehydrogenase	611878	613755	1878	956	896	1015	1.13	0.18	0.42	0.53
ACIAD2413	hscC	chaperone protein	2375301	2377001	1701	1911	1791	2031	1.13	0.18	0.44	0.55
ACIAD3559	-	conserved hypothetical protein; putative conserved domain	3484792	3485295	504	75	70	80	1.13	0.18	0.6	0.69
ACIAD1133	-	conserved hypothetical protein; putative signal peptide	1120058	1120753	696	2575	2412	2737	1.13	0.18	0.56	0.66
ACIAD0198	-	conserved hypothetical protein; putative surface lipoprotein	193384	194565	1182	32	30	34	1.13	0.18	0.59	0.69
ACIAD2569	uvrB	excinuclease ABC subunit B (ATP-dependent DNA excision repair enzyme UvrAC)	2527299	2529326	2028	3428	3215	3641	1.13	0.18	0.5	0.6
ACIAD0066	fkpA	FKBP-type peptidyl-prolyl cis-trans isomerase (rotamase)	63404	64111	708	8206	7708	8705	1.13	0.18	0.47	0.58
ACIAD3470	msuE	NADH-dependent FMN reductase	3395965	3396699	735	1.8	1.69	1.92	1.13	0.18	1	1
ACIAD2066	-	putative monooxygenase (DszA-like)	2050737	2052149	1413	104	98	110	1.13	0.18	0.59	0.69
ACIAD0257	-	putative periplasmic carboxyl-terminal protease	256653	257834	1182	711	668	754	1.13	0.18	0.43	0.54
ACIAD3001	-	putative phospholipase D protein	2930785	2932344	1560	340	319	361	1.13	0.18	0.55	0.65
ACIAD0507	-	putative TonB	498143	498925	783	632	593	672	1.13	0.18	0.4	0.5
ACIAD2730	ddrR	RecA-dependent DNA damage-inducible protein	2674651	2674896	246	346	325	368	1.13	0.18	0.53	0.63
ACIAD3541	alc	allantoicase	3466513	3467517	1005	457	430	485	1.13	0.17	0.58	0.67
ACIAD1317	gpsA	glycerol-3-phosphate dehydrogenase, biosynthetic	1315685	1316758	1074	2622	2466	2778	1.13	0.17	0.59	0.69
ACIAD2463	trpC	indole-3-glycerol phosphate synthase (IGPS)	2424660	2425517	858	2471	2324	2618	1.13	0.17	0.48	0.58
ACIAD3236	-	putative DNA transformation protein (ComF)	3152794	3153435	642	53	50	57	1.13	0.17	0.66	0.74
ACIAD0876	-	putative hydrolase	859037	859711	675	233	219	246	1.13	0.17	0.7	0.78
ACIAD3561	rhdA	thiosulfate sulfurtransferase (Rhodanese-like protein)	3486219	3487076	858	1415	1330	1500	1.13	0.17	0.44	0.54
ACIAD0579	-	conserved hypothetical protein	570239	570781	543	125	118	133	1.12	0.17	0.61	0.7
ACIAD2819	-	putative gluconolactonase	2756626	2757552	927	167	157	176	1.12	0.17	0.53	0.63
ACIAD1013	-	putative membrane protein	1004754	1005377	624	632	595	669	1.12	0.17	0.62	0.71
ACIAD1377	-	putative membrane-associated Zn-dependent proteases 1	1372083	1373438	1356	7726	7272	8180	1.12	0.17	0.67	0.75
ACIAD2105	-	conserved hypothetical protein	2095069	2095737	669	81	77	86	1.12	0.16	0.53	0.63
ACIAD0581	-	conserved hypothetical protein; putative 3-hydroxylacyl-(acyl carrier protein) dehydratase	572035	572478	444	305	288	321	1.12	0.16	0.55	0.65
ACIAD1517	-	conserved hypothetical protein; putative signal peptide	1516956	1518218	1263	74	70	78	1.12	0.16	0.6	0.69
ACIAD1423	eptA	lipid A phosphoethanolamine transferase, associated with polymyxin resistance	1417886	1419538	1653	140	132	148	1.12	0.16	0.68	0.76
ACIAD3122	secB	molecular chaperone in protein export	3050763	3051218	456	4685	4429	4942	1.12	0.16	0.59	0.69
ACIAD1047	pit	phosphate transporter	1038795	1040423	1629	1809	1707	1911	1.12	0.16	0.48	0.59
ACIAD1826	pauA	pimeloyl-CoA synthetase	1832066	1834171	2106	576	544	608	1.12	0.16	0.63	0.73
ACIAD0282	-	Putative Fe(2+)-trafficking protein (yggX-like)	280997	281269	273	178	168	188	1.12	0.16	0.48	0.59
ACIAD1418	-	putative homocysteine S-methyltransferase family protein	1412698	1413576	879	132	124	139	1.12	0.16	0.6	0.7
ACIAD1060	-	putative rhomboid protease	1055779	1056609	831	221	208	234	1.12	0.16	0.69	0.77
ACIAD2740	-	putative transcriptional regulator (TetR/AcrR family)	2682084	2682713	630	582	549	615	1.12	0.16	0.56	0.66
ACIAD2517	bccA	Acetyl-/propionyl-coenzyme A carboxylase alpha chain [Includes: Biotin carboxylase ; Biotin carboxyl carrier protein (BCCP)]	2472480	2474210	1731	178	168	188	1.11	0.16	0.65	0.74
ACIAD1998	dadA	D-amino acid dehydrogenase, small subunit	1988686	1989981	1296	408	387	430	1.11	0.16	0.61	0.7
ACIAD2840	-	putative 3\',5\'-cyclic-nucleotide phosphodiesterase	2777468	2778244	777	251	237	264	1.11	0.16	0.62	0.71
ACIAD3108	-	putative DNA polymerase III, delta subunit (probably ATP hydrolase) (HolA)	3032008	3033003	996	615	582	649	1.11	0.16	0.81	0.87
ACIAD0383	-	conserved hypothetical protein	377397	378062	666	1067	1010	1124	1.11	0.15	0.5	0.61
ACIAD3543	-	conserved hypothetical protein; putative exported protein	3468148	3468921	774	504	478	530	1.11	0.15	0.49	0.6
ACIAD0931	-	conserved hypothetical protein; putative membrane protein	915460	916092	633	15	15	16	1.11	0.15	1	1
ACIAD1031	-	conserved hypothetical protein; putative membrane protein	1023883	1024302	420	245	232	258	1.11	0.15	0.62	0.72
ACIAD0921	-	conserved hypothetical protein; putative nucleoside-diphosphate sugar epimerases (SulA family)	904315	905226	912	356	337	375	1.11	0.15	0.53	0.63
ACIAD3618	-	conserved hypothetical protein; putative signal peptide	3529944	3530600	657	291	276	306	1.11	0.15	0.43	0.53
ACIAD0853	-	hypothetical protein	840816	841574	759	970	919	1021	1.11	0.15	0.6	0.7
ACIAD1650	npdA	NAD-dependent deacetylase (Regulatory protein sirtuin family)	1648340	1649041	702	306	291	322	1.11	0.15	0.7	0.78
ACIAD1064	-	putative hydrolase (EstB)	1060560	1061498	939	1061	1008	1115	1.11	0.15	0.63	0.72
ACIAD1139	-	putative oligopeptide transport protein (ABC superfamily, peri_bind)	1128945	1130792	1848	656	621	690	1.11	0.15	0.52	0.62
ACIAD0043	-	putative phosphoglycolate phosphatase 2 (PGP 2)	47833	48540	708	637	605	669	1.11	0.15	0.56	0.66
ACIAD2681	-	putative secretion system protein (EvpJ-like)	2635901	2636167	267	318	302	335	1.11	0.15	0.6	0.69
ACIAD1599	-	putative transcriptional regulator	1595470	1596291	822	89	84	93	1.11	0.15	0.85	0.89
ACIAD3651	-	putative transcriptional regulator	3569075	3570001	927	20	19	21	1.11	0.15	0.82	0.87
ACIAD3583	-	putative transporter; putative sodium/bile acid transporter family protein	3502201	3503202	1002	105	99	110	1.11	0.15	0.64	0.73
ACIAD1395	mfd	transcription-repair coupling protein	1388642	1392157	3516	2488	2361	2614	1.11	0.15	0.64	0.73
ACIAD2484	-	conserved hypothetical protein	2447064	2448017	954	420	399	441	1.11	0.14	0.55	0.65
ACIAD2380	rsuA	16S rRNA pseudouridylate 516 synthase	2338567	2339286	720	538	513	564	1.1	0.14	0.69	0.77
ACIAD3070	-	conserved hypothetical protein	2996521	2997357	837	664	632	695	1.1	0.14	0.53	0.63
ACIAD3286	-	conserved hypothetical protein	3195596	3196048	453	366	349	383	1.1	0.14	0.65	0.74
ACIAD1295	-	hypothetical protein	1296833	1297693	861	61	59	64	1.1	0.14	0.77	0.83
ACIAD1422	-	putative 2-component regulatory protein	1417204	1417884	681	1927	1836	2018	1.1	0.14	0.72	0.79
ACIAD3474	-	putative FMNH2-dependent monooxygenase	3398998	3400200	1203	161	153	169	1.1	0.14	0.77	0.83
ACIAD0046	-	putative transcriptional regulator	50137	50811	675	1346	1282	1411	1.1	0.14	0.66	0.75
ACIAD1688	dcaR	transcriptional regulator (IclR family)	1692380	1693225	846	225	214	235	1.1	0.14	0.86	0.9
ACIAD1183	slyD	FKBP-type peptidyl-prolyl cis-trans isomerase	1180517	1180999	483	28100	26700	29400	1.1	0.13	0.78	0.84
ACIAD2985	-	putative acyl-CoA transferase	2915918	2917036	1119	237	226	247	1.1	0.13	0.69	0.76
ACIAD1589	-	putative biopolymer transport protein (ExbB-like)	1581952	1582686	735	17	16	17	1.1	0.13	0.79	0.85
ACIAD1550	-	putative oxidoreductase, short-chain dehydrogenase/reductase family	1548348	1549013	666	64	61	67	1.1	0.13	0.85	0.89
ACIAD3069	rumA	23S rRNA (Uracil-5-)-methyltransferase(23S rRNA(M- 5-U1939)-methyltransferase)	2995133	2996524	1392	2694	2574	2814	1.09	0.13	0.83	0.88
ACIAD1213	pstC	high-affinity phosphate transport protein (ABC superfamily, membrane)	1216450	1217829	1380	81	78	85	1.09	0.13	0.67	0.75
ACIAD2809	-	hypothetical protein; putative membrane protein	2750734	2751462	729	59	57	62	1.09	0.13	0.95	0.96
ACIAD0184	atpH	membrane-bound ATP synthase , F1 sector, delta-subunit	180771	181307	537	7032	6723	7341	1.09	0.13	0.59	0.69
ACIAD2977	kdpB	potassium-transporting ATPase B chain	2904393	2906408	2016	55	52	57	1.09	0.13	0.66	0.74
ACIAD0777	-	conserved hypothetical protein; putative signal peptide	761838	763226	1389	12100	11600	12600	1.09	0.12	0.68	0.76
ACIAD1635	-	conserved hypothetical protein; putative signal peptide	1631875	1632375	501	50	47	52	1.09	0.12	0.7	0.78
ACIAD0802	-	putative bicyclomycin/multidrug transport protein (MFS superfamily)	794135	795346	1212	1048	1003	1093	1.09	0.12	0.72	0.79
ACIAD0834	-	putative homoserine kinase (ThrH)	821840	822457	618	2633	2523	2744	1.09	0.12	0.79	0.85
ACIAD1996	ispF	2C-methyl-D-erythritol 2,4-cyclodiphosphate synthase	1987409	1987900	492	1722	1653	1791	1.08	0.12	0.66	0.75
ACIAD0502	rpmB	50S ribosomal protein L28	494222	494458	237	6296	6044	6548	1.08	0.12	0.65	0.74
ACIAD2519	-	conserved hypothetical protein	2475824	2476636	813	39	37	41	1.08	0.12	0.65	0.73
ACIAD0798	-	conserved hypothetical protein; putative membrane protein	787435	788100	666	47	45	48	1.08	0.12	0.77	0.83
ACIAD3473	-	putative isochorismatase	3398433	3398972	540	16	16	17	1.08	0.12	0.8	0.85
ACIAD0314	-	putative outer membrane protein W	314778	315404	627	99600	95600	104000	1.08	0.12	0.67	0.76
ACIAD1243	-	putative transporter	1243842	1245161	1320	389	374	405	1.08	0.12	0.62	0.71
ACIAD0034	ssuB	alkanesulfonate transport protein (ABC superfamily, atp_bind)	39182	39991	810	33	32	34	1.08	0.11	0.87	0.91
ACIAD2670	antB	anthranilate dioxygenase small subunit	2624511	2625002	492	262	251	272	1.08	0.11	0.75	0.82
ACIAD0271	ftsW	cell division protein, stabililzes FtsZ ring	271466	272665	1200	8594	8269	8918	1.08	0.11	0.76	0.82
ACIAD2643	-	conserved hypothetical protein; putative membrane protein	2596837	2597769	933	73	70	75	1.08	0.11	0.69	0.76
ACIAD0101	pgi	glucose-6-phosphate isomerase	98305	99978	1674	4221	4063	4378	1.08	0.11	0.7	0.78
ACIAD1214	pstA	high-affinity phosphate transport protein (ABC superfamily, membrane)	1217826	1219223	1398	590	567	613	1.08	0.11	0.64	0.73
ACIAD2934	cysG	multifunctional protein [Includes: Uroporphyrin-III C-methyltransferase (Urogen III methylase) (SUMT) (Uroporphyrinogen III methylase) (UROM); Precorrin-2 oxidase ; Ferrochelatase ] (Siroheme synthase)	2862619	2863992	1374	1422	1366	1478	1.08	0.11	0.67	0.75
ACIAD2314	metZ	o-acylhomoserine sulfhydrylase	2278989	2280179	1191	2857	2752	2962	1.08	0.11	0.68	0.76
ACIAD2014	-	putative helicase	2005012	2006724	1713	1415	1360	1469	1.08	0.11	0.68	0.76
ACIAD2388	-	putative oxidoreductase	2344399	2345250	852	158	152	164	1.08	0.11	0.72	0.79
ACIAD1836	-	putative oxidoreductase (NADH-dependent flavin oxidoreductase)	1843016	1844167	1152	33	32	35	1.08	0.11	0.67	0.75
ACIAD0196	-	putative regulator (TetR/AcrR family)	191273	191977	705	991	954	1029	1.08	0.11	0.67	0.75
ACIAD2524	-	putative substrate binding protein (ABC superfamily, peri_bind)	2481226	2482407	1182	1908	1836	1981	1.08	0.11	0.69	0.77
ACIAD1154	-	putative transport protein	1144735	1145586	852	93	89	96	1.08	0.11	0.74	0.81
ACIAD1094	ureF	urease accessory protein	1087330	1087992	663	10200	9779	10600	1.08	0.11	0.81	0.86
ACIAD0857	bioF	8-amino-7-oxononanoate synthase	844449	845606	1158	399	385	414	1.08	0.1	0.72	0.79
ACIAD1000	-	conserved hypothetical protein; putative signal peptide	986067	987266	1200	125	120	130	1.08	0.1	0.84	0.88
ACIAD2741	-	conserved hypothetical protein	2683035	2684903	1869	450	434	465	1.07	0.1	0.65	0.74
ACIAD3000	-	conserved hypothetical protein; putative membrane protein	2929593	2930615	1023	3611	3485	3738	1.07	0.1	0.82	0.87
ACIAD1504	-	hypothetical protein	1500299	1501012	714	62	60	64	1.07	0.1	0.8	0.86
ACIAD2892	-	putative ferredoxin [4Fe-4S] (Fdx)	2832265	2832528	264	219	212	227	1.07	0.1	0.54	0.64
ACIAD1954	-	putative tellurium resistance protein (TerF)	1940817	1942127	1311	1691	1630	1752	1.07	0.1	0.6	0.69
ACIAD0176	zur	transcriptional repressor of Zn transport system (Fur family)	176915	177403	489	201	194	208	1.07	0.0999	0.9	0.93
ACIAD2234	mrcB	bifunctional protein [Includes penicillin-insensitive transglycosylase; penicillin-sensitive transpeptidase] (penicillin-binding protein 1B)	2204321	2206720	2400	5384	5199	5568	1.07	0.0989	0.7	0.78
ACIAD0401	rpsO	30S ribosomal protein S15	401802	402071	270	10800	10500	11200	1.07	0.0983	0.78	0.84
ACIAD0738	nuoI	NADH dehydrogenase I chain I, 2Fe-2S ferredoxin-related	722963	723505	543	2421	2339	2503	1.07	0.0982	0.75	0.82
ACIAD0412	xcpT	general secretion pathway protein G	414571	415077	507	519	502	537	1.07	0.0973	0.71	0.79
ACIAD1110	gdhA	glutamate dehydrogenase, NADP-specific	1097660	1099003	1344	130000	125000	134000	1.07	0.0953	0.8	0.85
ACIAD3613	-	putative transcriptional regulator	3525020	3526432	1413	73	71	75	1.07	0.0937	0.77	0.83
ACIAD3191	acads2	Acyl-CoA dehydrogenase, short-chain specific	3118628	3119800	1173	425	411	438	1.07	0.0931	0.65	0.74
ACIAD3557	phoB	positive response regulator for the pho regulon, autophosphorylates and phosphorylates sensor PhoR	3482534	3483244	711	306	296	316	1.07	0.0924	0.81	0.87
ACIAD0601	-	putative lipopolysaccharide core biosynthesis glycosyl transferase LpsC	590865	591632	768	3694	3577	3811	1.07	0.0915	0.76	0.82
ACIAD1930	-	conserved hypothetical protein; putative Maf-like protein	1918569	1919165	597	191	185	197	1.06	0.09	0.94	0.96
ACIAD2687	-	putative secretion system protein (EvpF-like)	2644182	2645990	1809	3280	3178	3382	1.06	0.0899	0.66	0.75
ACIAD2226	acads3	Short-chain acyl CoA dehydrogenase	2198574	2199719	1146	524	508	540	1.06	0.0892	0.63	0.73
ACIAD1509	-	putative dipeptide transporter (ABC superfamily, ATP_bind)	1505828	1507645	1818	120	117	124	1.06	0.089	0.73	0.8
ACIAD3164	xpt	xanthine phosphoribosyltransferase	3093126	3093737	612	354	343	365	1.06	0.0888	0.81	0.86
ACIAD0847	-	putative cell division protein (ZipA-like)	834675	835652	978	4494	4356	4632	1.06	0.0886	0.75	0.82
ACIAD1598	atsA	arylsulfatase (Aryl-sulfate sulphohydrolase)	1593688	1595352	1665	33	32	34	1.06	0.0872	0.71	0.78
ACIAD3112	-	hypothetical protein; putative conserved domain	3038267	3039250	984	195	190	201	1.06	0.0872	0.87	0.91
ACIAD3169	-	putative transcriptional regulator (LysR family)	3097068	3097979	912	69	67	71	1.06	0.0871	0.79	0.85
ACIAD1999	ispD	2-C-methyl-D-erythritol 4-phosphate cytidylyltransferase	1990312	1991031	720	222	216	229	1.06	0.087	0.85	0.89
ACIAD2550	soxA	sarcosine oxidase (alpha subunit) oxidoreductase protein	2508595	2511516	2922	93	90	96	1.06	0.0869	0.74	0.81
ACIAD1674	-	conserved hypothetical protein; putative transporter	1680291	1680719	429	23	22	24	1.06	0.0851	1	1
ACIAD0787	pilH	twitching motility protein	775620	775991	372	1096	1064	1129	1.06	0.0849	0.88	0.92
ACIAD0568	-	putative acyl carrier protein	559537	559797	261	337	327	346	1.06	0.0841	0.84	0.88
ACIAD3342	-	conserved hypothetical protein; putative biotin carboxylase	3247284	3248843	1560	199	193	204	1.06	0.0838	0.66	0.74
ACIAD2246	-	putative outer membrane porin protein precursor	2216762	2217811	1050	17	17	18	1.06	0.0836	1	1
ACIAD0961	-	hypothetical protein; putative signal peptide	947697	948011	315	1117	1085	1149	1.06	0.0827	0.74	0.81
ACIAD1699	-	conserved hypothetical protein; putative protein involved in aromatic compounds catabolism	1704819	1705241	423	211	205	217	1.06	0.082	0.8	0.86
ACIAD2090	-	putative tRNA/rRNA methyltransferase	2075934	2076749	816	2626	2553	2700	1.06	0.081	0.98	0.99
ACIAD0889	aat	leucyl, phenylalanyl-tRNA-protein transferase	872087	872812	726	167	162	172	1.06	0.0807	0.72	0.79
ACIAD0671	-	putative pilus assembly protein (FilE)	665409	666356	948	943	917	969	1.06	0.0806	0.66	0.74
ACIAD0457	-	putative transcriptional regulator	454936	455865	930	58	57	60	1.06	0.0791	0.89	0.92
ACIAD1062	ppk	polyphosphate kinase	1057485	1059560	2076	4195	4082	4307	1.05	0.0771	0.8	0.85
ACIAD2263	rodA	rod shape-determining protein	2233917	2234996	1080	126	122	129	1.05	0.0766	0.83	0.88
ACIAD0089	-	putative virulence factor MviN family (multidrug/oligosaccharidyl-lipid/polysaccharide exporter superfamily)	85279	86574	1296	161	156	165	1.05	0.0764	0.71	0.79
ACIAD1633	-	putative two-component system sensor protein (ColS-like)	1629827	1631155	1329	490	477	502	1.05	0.0747	0.83	0.88
ACIAD1924	-	putative integral membrane protein	1914370	1915221	852	188	183	192	1.05	0.0731	0.8	0.85
ACIAD2735	pqiB	paraquat-inducible protein	2676704	2678377	1674	2392	2333	2451	1.05	0.0714	0.75	0.81
ACIAD1320	-	conserved hypothetical protein	1318438	1318920	483	573	559	587	1.05	0.0713	0.75	0.82
ACIAD0495	-	putative ATP-dependent DNA helicase (PcrA)	488419	490437	2019	933	910	956	1.05	0.0708	0.96	0.98
ACIAD1381	fabZ	(3R)-hydroxymyristoyl-[acyl carrier protein] dehydratase	1377583	1378071	489	4277	4173	4381	1.05	0.0703	0.63	0.73
ACIAD2528	glnT	glutamine synthetase III	2485926	2487317	1392	27	27	28	1.05	0.0697	1	1
ACIAD2461	trpG	bifunctional protein:[Includes: para-aminobenzoate synthase glutamine amidotransferase component II (ADC synthase); anthranilate synthase component II]	2423066	2423650	585	1038	1014	1063	1.05	0.0677	0.85	0.89
ACIAD1100	-	putative methyltransferase	1090168	1090713	546	187	183	191	1.05	0.067	0.79	0.85
ACIAD2794	-	putative monooxygenase (flavin-binding family)	2742813	2744345	1533	532	520	544	1.05	0.0666	0.85	0.89
ACIAD1358	rpiA	ribose 5-phosphate isomerase	1354274	1354945	672	574	561	587	1.05	0.0654	0.75	0.82
ACIAD2520	-	putative lactam utilization protein	2476637	2477401	765	28	27	29	1.05	0.0653	0.81	0.86
ACIAD2264	mltB	membrane-bound lytic murein transglycosylase B	2235034	2236035	1002	378	369	386	1.05	0.064	0.77	0.83
ACIAD1941	braF	branched-chain amino acid transport protein (ABC superfamily, atp_bind)	1930445	1931248	804	6.94	6.78	7.09	1.04	0.0631	1	1
ACIAD1403	iscU	iron-binding protein believed to be involved in Fe-S protein formation or repair; function as a scaffold for the assembly of the transiently bound Fe/S cluster	1397567	1397953	387	2856	2796	2916	1.04	0.0609	0.83	0.88
ACIAD1922	lpxH	UDP-2,3-diacylglucosamine hydrolase	1912838	1913566	729	368	360	375	1.04	0.0604	0.73	0.8
ACIAD3226	-	putative flavohemoprotein	3140306	3141070	765	88	87	90	1.04	0.0594	0.8	0.86
ACIAD3514	ftsQ	cell division protein (in growth of wall at septum)	3441625	3442479	855	929	910	948	1.04	0.0592	0.82	0.87
ACIAD2755	-	putative methyl-cis-aconitic acid hydratase (AcnM)	2693333	2695966	2634	317	310	323	1.04	0.0583	0.91	0.94
ACIAD1885	-	conserved hypothetical protein; putative phosphotransferase	1877263	1878366	1104	311	305	317	1.04	0.0579	0.77	0.84
ACIAD1199	-	putative outer membrane W signal peptide protein	1200012	1200776	765	14300	14000	14600	1.04	0.0576	0.88	0.92
ACIAD3289	-	conserved hypothetical protein; putative membrane protein	3196958	3198070	1113	416	408	424	1.04	0.0574	0.79	0.85
ACIAD2366	spoOJ	chromosome partitioning protein	2324356	2325246	891	1119	1096	1141	1.04	0.0572	0.81	0.86
ACIAD0010	-	putative chaperone involved in Fe-S cluster assembly and activation (HesB-like)	12039	12374	336	1887	1851	1924	1.04	0.0553	0.87	0.9
ACIAD0948	-	putative hemagglutinin/hemolysin-related protein	938996	940396	1401	178	174	181	1.04	0.0549	0.79	0.85
ACIAD1082	-	putative transcriptional regulator	1078291	1079280	990	856	840	872	1.04	0.0542	0.89	0.92
ACIAD0677	-	putative glycoprotein endopeptidase metalloprotease	670276	670941	666	1624	1594	1655	1.04	0.054	0.92	0.94
ACIAD1557	-	putative methyltransferase	1552186	1552785	600	169	166	172	1.04	0.0539	0.73	0.8
ACIAD0779	-	hypothetical protein	763884	766142	2259	3311	3251	3371	1.04	0.0525	0.82	0.87
ACIAD2023	-	putative branched-chain amino acid transport protein (AzlC)	2014625	2015329	705	46	45	46	1.04	0.0523	0.9	0.93
ACIAD3185	-	conserved hypothetical protein; putative membrane protein	3115504	3116085	582	463	455	471	1.04	0.0507	0.86	0.9
ACIAD0602	-	putative glycosyltransferase	591638	592678	1041	868	853	883	1.04	0.0506	0.8	0.86
ACIAD0355	-	conserved hypothetical protein	348407	349714	1308	2092	2056	2129	1.04	0.0501	0.89	0.92
ACIAD2262	-	conserved hypothetical protein	2233078	2233731	654	942	925	958	1.04	0.0501	0.77	0.83
ACIAD3441	kef	glutathione-regulated potassium-efflux system protein (K(+)/H(+) antiporter)	3359090	3360931	1842	498	490	507	1.03	0.0488	0.87	0.9
ACIAD1629	-	conserved hypothetical protein	1625911	1626699	789	37	37	38	1.03	0.0485	0.81	0.86
ACIAD2599	dapD	2,3,4,5-tetrahydropyridine-2-carboxylate N-succinyltransferase	2556037	2556858	822	7203	7083	7323	1.03	0.048	0.85	0.89
ACIAD1565	-	putative 3-hydroxyacyl-CoA dehydrogenase (short-chain) (1,1,1,35/1,1,1,178)	1556547	1557311	765	27	26	27	1.03	0.0458	0.85	0.89
ACIAD2553	folD	bifunctional protein [Includes: 5,10-methylene-tetrahydrofolate dehydrogenase; 5,10-methylene-tetrahydrofolate cyclohydrolase]	2513132	2514025	894	10	10	10	1.03	0.045	0.9	0.93
ACIAD1874	-	conserved hypothetical protein; putative dehydratase	1868323	1868769	447	617	607	626	1.03	0.0441	0.9	0.93
ACIAD1993	fruA	phosphotransferase system, fructose-specific IIBC component	1984979	1986706	1728	1041	1025	1056	1.03	0.0441	0.74	0.8
ACIAD3635	-	conserved hypothetical protein	3546405	3547706	1302	1316	1296	1335	1.03	0.0428	0.68	0.76
ACIAD0514	folA	dihydrofolate reductase	502385	502894	510	223	220	226	1.03	0.0424	0.78	0.84
ACIAD2745	-	putative TPR repeat-containing protein	2686895	2687617	723	56	55	56	1.03	0.0416	0.86	0.9
ACIAD3008	apaH	bis(5\'-nucleosyl)-tetraphosphatase, symmetrical (Diadenosine tetraphosphatase) (Ap4A hydrolase) (Diadenosine 5\',5\'\'\'- P1,P4-tetraphosphate pyrophosphohydrolase)	2936032	2936883	852	345	341	350	1.03	0.041	0.73	0.8
ACIAD2889	-	conserved hypothetical protein	2829023	2830060	1038	2077	2048	2106	1.03	0.0407	0.83	0.88
ACIAD2999	-	hypothetical protein	2928792	2929574	783	116	114	117	1.03	0.0396	0.95	0.97
ACIAD0813	-	putative transcriptional regulator	804477	805400	924	104	102	105	1.03	0.0391	0.9	0.93
ACIAD0862	spcB	chromosome condensation and segregation factor	849304	849894	591	488	481	494	1.03	0.0383	0.89	0.92
ACIAD1202	-	conserved hypothetical protein	1202922	1203338	417	327	323	331	1.03	0.0376	0.75	0.82
ACIAD0645	-	conserved hypothetical protein	633696	634685	990	6889	6800	6977	1.03	0.0369	0.8	0.86
ACIAD2106	-	putative Long-chain-fatty-acid-CoA ligase	2095750	2097201	1452	47	46	47	1.03	0.0364	0.94	0.96
ACIAD2944	-	putative multidrug resistance protein mexB (Multidrug-efflux transporter mexB)	2873427	2876606	3180	7717	7621	7813	1.03	0.0359	0.9	0.93
ACIAD2558	-	conserved hypothetical protein	2517887	2519098	1212	1685	1665	1706	1.02	0.0351	0.83	0.88
ACIAD3261	-	conserved hypothetical protein; putative signal peptide	3173239	3175515	2277	2711	2679	2744	1.02	0.0345	0.85	0.89
ACIAD1391	rraA	Regulator of ribonuclease activity	1385821	1386333	513	5171	5110	5232	1.02	0.0339	0.9	0.92
ACIAD0472	infA	protein chain initiation factor IF-1	466295	466516	222	1055	1043	1067	1.02	0.0323	0.93	0.96
ACIAD1701	-	putative enoyl-CoA hydratase	1707429	1707704	276	94	93	95	1.02	0.0323	0.89	0.92
ACIAD2425	cyoA	cytochrome o ubiquinol oxidase subunit II	2391463	2392524	1062	25900	25700	26200	1.02	0.0302	0.83	0.88
ACIAD0814	-	conserved hypothetical protein; putative signal peptide	805390	806088	699	111	109	112	1.02	0.0296	0.78	0.84
ACIAD1558	-	putative glycosyl transferase related protein	1552782	1553426	645	284	281	287	1.02	0.0287	0.99	1
ACIAD0427	-	putative acyl-CoA dehydrogenase	425141	426397	1257	53	52	53	1.02	0.0285	0.88	0.92
ACIAD2341	pyrF	orotidine-5\'-phosphate decarboxylase (OMP decarboxylase) (OMPDCase) (OMPdecase)	2305660	2306343	684	565	559	570	1.02	0.028	0.82	0.87
ACIAD0863	scpA	chromosome condensation and partitioning factor	849891	850682	792	264	262	267	1.02	0.0278	0.96	0.98
ACIAD0398	recB	exonuclease V, beta chain	394104	397808	3705	643	637	649	1.02	0.0274	0.9	0.92
ACIAD0357	-	putative tRNA/rRNA methyltransferase	350219	350965	747	323	320	326	1.02	0.0273	0.9	0.93
ACIAD3677	-	conserved hypothetical protein	3589974	3590840	867	2011	1992	2030	1.02	0.0272	0.75	0.81
ACIAD3611	tag	3-methyl-adenine DNA glycosylase I, constitutive	3523373	3523930	558	148	146	149	1.02	0.0264	0.97	0.99
ACIAD3335	-	putative pili assembly chaperone (PapD-like)	3237618	3238340	723	2527	2504	2549	1.02	0.0262	0.87	0.91
ACIAD3445	gabD	NADP+ -dependent succinate semialdehyde dehydrogenase	3364855	3366303	1449	52	52	52	1.02	0.0237	0.8	0.85
ACIAD1655	-	putative hydrolase	1654472	1655605	1134	125	124	126	1.02	0.023	1	1
ACIAD2446	fis	DNA-binding protein for site-specific recombination, transcription of rRNA and tRNA operons and DNA replication	2410329	2410619	291	1033	1025	1041	1.02	0.0217	0.95	0.97
ACIAD0079	rmlA	dTDP-glucose pyrophosphorylase (glucose-1-phosphate thymidylyltransferase)	74767	75666	900	1492	1481	1503	1.01	0.0212	0.84	0.88
ACIAD3274	-	putative transcriptional regulator	3187102	3187956	855	41	40	41	1.01	0.0203	0.96	0.98
ACIAD3091	-	conserved hypothetical protein; putative enzyme	3017386	3018204	819	209	207	210	1.01	0.0193	0.92	0.94
ACIAD2693	-	conserved hypothetical protein; putative signal peptide	2649091	2649747	657	3740	3716	3763	1.01	0.0182	0.91	0.93
ACIAD2168	-	conserved hypothetical protein; putative phage-related protein	2147908	2149119	1212	4.19	4.16	4.21	1.01	0.0178	1	1
ACIAD2978	kdpA	potassium-transporting ATPase A chain	2906425	2908134	1710	29	28	29	1.01	0.017	0.72	0.8
ACIAD1938	-	conserved hypothetical protein; putative membrane protein	1927016	1928437	1422	212	211	213	1.01	0.0161	0.91	0.93
ACIAD2674	-	conserved hypothetical protein; putative electron transfer flavoprotein	2628937	2629482	546	39	39	39	1.01	0.0144	0.78	0.84
ACIAD1886	acads1	Acyl-CoA dehydrogenase, short-chain specific	1878395	1879636	1242	474	472	476	1.01	0.0131	0.95	0.97
ACIAD1698	-	putative transport protein (MFS superfamily)	1703579	1704781	1203	158	158	159	1.01	0.013	1	1
ACIAD1178	-	putative glycosyltransferase	1175805	1177058	1254	109	109	110	1.01	0.0121	0.92	0.94
ACIAD3617	-	putative transport protein (MFS superfamily)	3528726	3529901	1176	29	29	29	1.01	0.0117	1	1
ACIAD1809	-	putative fumarylacetoacetate hydrolase	1816129	1817106	978	180	179	180	1.01	0.0115	0.86	0.9
ACIAD3412	trkD	potassium transport system, low affinity (KUP family)	3325456	3327336	1881	459	457	461	1.01	0.0113	0.97	0.99
ACIAD0553	-	putative glycosyl transferase	546397	547686	1290	88	88	89	1.01	0.0102	1	1
ACIAD3636	-	putative dihydroxyacid dehydratase (ilvD-like)	3547778	3549463	1686	833	830	836	1.01	0.00962	0.94	0.96
ACIAD0534	clpP	ATP-dependent Clp protease proteolytic subunit (Endopeptidase Clp) (Caseinolytic protease) (Protease Ti) (Heat shock protein F21,5)	521583	522188	606	2371	2364	2378	1.01	0.00895	0.9	0.92
ACIAD0784	nolF	nodulation protein	773150	774259	1110	518	517	520	1.01	0.00889	1	1
ACIAD0408	kef	glutathione-regulated potassium-efflux system protein (K(+)/H(+) antiporter)	409071	410915	1845	764	762	766	1.01	0.00752	0.99	1
ACIAD0965	-	putative phosphatase	951754	953685	1932	69	69	70	1	0.00699	0.98	0.99
ACIAD0437	-	putative very-long-chain acyl-CoA synthetase	433978	435825	1848	2736	2731	2741	1	0.00501	0.93	0.95
ACIAD0254	-	conserved hypothetical protein; putative permease	252803	253903	1101	18900	18900	18900	1	0.00474	0.92	0.94
ACIAD3534	-	conserved hypothetical protein	3460900	3461457	558	703	702	703	1	0.00312	0.98	0.99
ACIAD0539	-	putative methyltransferase	526841	527455	615	210	210	211	1	0.00306	0.94	0.96
ACIAD1321	pyrD	dihydroorotate oxydase	1319012	1320016	1005	1022	1021	1023	1	0.0024	0.98	0.99
ACIAD1247	-	conserved hypothetical protein; putative signal peptide	1247056	1247442	387	461	461	462	1	0.00203	0.79	0.85
ACIAD1609	-	putative enoyl-CoA hydratase/isomerase family protein	1606007	1607035	1029	500	500	501	1	0.00165	0.95	0.97
ACIAD0200	-	conserved hypothetical protein; putative ferredoxin subunit of nitrite reductase and ring-hydroxylating dioxygenase	195242	196132	891	44	44	44	1	0.000607	1	1
ACIAD0757	-	putative transcriptional regulator (TetR-family )	742995	743591	597	111	111	111	1	-0.00216	1	1
ACIAD2137	-	putative DNA-binding protein (Roi)	2123198	2123923	726	266	267	266	1	-0.00229	0.98	0.99
ACIAD0519	-	conserved hypothetical protein	505676	506452	777	147	147	147	1	-0.00235	0.97	0.99
ACIAD3050	-	conserved hypothetical protein; putative membrane protein	2978610	2979038	429	145	145	144	1	-0.00511	0.94	0.96
ACIAD3499	-	conserved hypothetical protein; putative porin	3423251	3424024	774	5271	5281	5262	1	-0.00527	0.99	1
ACIAD1845	-	hypothetical protein	1848146	1848571	426	14	14	14	1	-0.00544	0.77	0.83
ACIAD0755	-	putative multidrug resistance efflux pump	740156	741325	1170	328	328	327	1	-0.00605	0.99	1
ACIAD2335	glcB	malate synthase G	2298287	2300449	2163	49600	49700	49500	1	-0.00634	0.97	0.99
ACIAD2375	mutL	enzyme in methyl-directed mismatch repair, stimulates binding of Vsr and MutS to heteroduplex DNA	2334119	2336080	1962	12500	12500	12400	0.99	-0.00745	0.99	1
ACIAD0807	-	hypothetical protein	800464	800658	195	391	392	390	0.99	-0.00871	0.91	0.93
ACIAD0960	-	putative succinate-semialdehyde dehydrogenase [NADP+] (GabD-like)	946208	947596	1389	189	190	188	0.99	-0.0091	0.86	0.9
ACIAD2108	-	conserved hypothetical protein	2098247	2098609	363	118	119	118	0.99	-0.0101	0.89	0.92
ACIAD3133	-	conserved hypothetical protein	3059244	3059546	303	627	629	625	0.99	-0.0106	0.81	0.86
ACIAD0801	-	conserved hypothetical protein; putative membrane protein	791811	793985	2175	1316	1321	1312	0.99	-0.0107	0.95	0.97
ACIAD0145	-	conserved hypothetical protein	147389	147796	408	414	416	413	0.99	-0.0112	0.97	0.99
ACIAD0221	-	conserved hypothetical protein	222331	222849	519	824	827	820	0.99	-0.012	0.89	0.92
ACIAD0216	-	conserved hypothetical protein	210837	212042	1206	107	108	107	0.99	-0.0141	0.98	0.99
ACIAD0888	-	putative arginine-tRNA-protein transferase	871247	872062	816	531	534	528	0.99	-0.0146	0.89	0.92
ACIAD2501	-	putative two-component sensor kinase	2454581	2458045	3465	353	354	351	0.99	-0.0152	0.86	0.9
ACIAD0552	prc	carboxy-terminal protease for penicillin-binding protein	544031	546214	2184	3378	3396	3359	0.99	-0.0159	0.95	0.97
ACIAD0242	-	magnesium chelatase, competence related protein (ComM)	242202	243689	1488	225	226	223	0.99	-0.0171	0.82	0.87
ACIAD2248	hyu	hydantoin-racemase	2219472	2220170	699	42	42	42	0.99	-0.0178	1	1
ACIAD0397	recC	exonuclease V, gamma chain	390432	394097	3666	1262	1270	1254	0.99	-0.0181	0.81	0.86
ACIAD3490	-	putative transcriptional regulator	3417471	3418457	987	227	229	226	0.99	-0.0181	0.97	0.99
ACIAD3547	-	conserved hypothetical protein; putative enzyme	3471622	3472986	1365	342	344	340	0.99	-0.0186	1	1
ACIAD1911	-	putative nitrate transporter transmembrane protein (MFS superfamily)	1902439	1903785	1347	29	29	29	0.99	-0.0186	0.91	0.93
ACIAD2482	-	conserved hypothetical protein	2445377	2446438	1062	6607	6650	6564	0.99	-0.0189	0.89	0.92
ACIAD3006	-	conserved hypothetical protein	2934922	2935293	372	244	246	243	0.99	-0.0194	0.95	0.97
ACIAD2941	-	conserved hypothetical protein; (putative site-specific recombinase)	2869298	2871358	2061	1182	1190	1174	0.99	-0.0197	0.96	0.98
ACIAD2043	-	conserved hypothetical protein; putative ferredoxin	2031282	2032412	1131	168	169	167	0.99	-0.0198	0.85	0.89
ACIAD1726	hcaA	enoyl-CoA hydratase/lyase	1735408	1736241	834	313	315	311	0.99	-0.0204	0.95	0.97
ACIAD1131	-	conserved hypothetical protein; putative signal peptide	1118615	1119550	936	2429	2447	2412	0.99	-0.0211	0.84	0.88
ACIAD0773	-	putative MTA/SAH nucleosidase [Includes: 5\'-methylthioadenosine nucleosidase ; S-adenosylhomocysteine nucleosidase]	758483	759358	876	9046	9114	8978	0.99	-0.0216	0.89	0.92
ACIAD1384	recX	regulatory protein	1380155	1380634	480	539	543	534	0.98	-0.0243	0.89	0.92
ACIAD1383	-	conserved hypothetical protein; putative signal peptide	1378916	1379743	828	399	403	396	0.98	-0.025	0.95	0.97
ACIAD2175	-	conserved hypothetical protein; putative helicase	2152759	2154285	1527	12	12	12	0.98	-0.0266	0.92	0.94
ACIAD2012	-	putative transcriptional regulator (AraC family)	2003714	2004565	852	415	419	411	0.98	-0.0271	0.78	0.84
ACIAD1360	argC	N-acetyl-gamma-glutamyl-phosphate reductase	1355781	1356830	1050	5780	5835	5725	0.98	-0.0274	0.82	0.87
ACIAD2323	-	conserved hypothetical protein	2285710	2286582	873	1968	1987	1949	0.98	-0.0278	0.81	0.87
ACIAD2225	-	conserved hypothetical protein; putative intracellular proteinase	2197968	2198519	552	224	226	221	0.98	-0.0282	0.9	0.93
ACIAD2135	-	hypothetical protein	2122555	2122806	252	41	42	41	0.98	-0.0284	1	1
ACIAD1277	-	conserved hypothetical protein	1277828	1278715	888	32	32	31	0.98	-0.0287	0.96	0.97
ACIAD1917	-	hypothetical protein	1909255	1909461	207	1367	1381	1353	0.98	-0.0294	0.89	0.92
ACIAD1090	ureB	urease beta subunit	1084219	1084527	309	154	156	153	0.98	-0.0296	1	1
ACIAD2966	-	conserved hypothetical protein; putative membrane protein	2895352	2895822	471	719	727	711	0.98	-0.0308	0.95	0.97
ACIAD1192	-	conserved hypothetical protein; putative epimerase, PhzC/PhzF homolog	1191486	1192316	831	416	421	412	0.98	-0.0313	0.92	0.94
ACIAD1900	modB	molybdate transport protein (ABC superfamily, membrane)	1889214	1889897	684	187	189	184	0.98	-0.0316	0.87	0.9
ACIAD1474	-	conserved hypothetical protein; putative signal peptide	1473869	1475380	1512	18	18	18	0.98	-0.0337	0.87	0.9
ACIAD0267	-	putative ferrous iron transport protein A (FeoA)	267558	267821	264	1970	1993	1946	0.98	-0.0342	0.8	0.85
ACIAD0380	hisIE	bifunctional protein [Includes: phosphoribosyl-AMP cyclohydrolase; phosphoribosyl-ATP pyrophosphatase]	373492	374265	774	1796	1818	1774	0.98	-0.0347	0.56	0.65
ACIAD1637	-	antibiotic resistance protein (acepita)	1633010	1633558	549	234	237	231	0.98	-0.0362	0.86	0.9
ACIAD0117	-	conserved hypothetical protein; putative endoribonuclease L-PSP	118060	118419	360	16	16	15	0.97	-0.037	0.93	0.95
ACIAD0039	argA	N-alpha-acetylglutamate synthase (amino-acid acetyltransferase)	44434	45789	1356	414	419	409	0.97	-0.0373	0.83	0.88
ACIAD2156	-	hypothetical protein; putative phage tail tape meausure protein	2138362	2141886	3525	143	145	141	0.97	-0.0379	0.87	0.91
ACIAD2359	-	conserved hypothetical protein; putative deoxyribonuclease	2318379	2319152	774	1546	1566	1525	0.97	-0.038	0.75	0.82
ACIAD1593	atsR	sulfate ester binding protein (ABC superfamily, peri_bind)	1585114	1586193	1080	9.12	9.24	9	0.97	-0.0381	1	1
ACIAD0295	-	conserved hypothetical protein	293665	294321	657	9038	9159	8916	0.97	-0.0388	0.9	0.93
ACIAD0570	-	conserved hypothetical protein; putative membrane protein	560052	560618	567	665	675	656	0.97	-0.0404	0.79	0.85
ACIAD1961	-	conserved hypothetical protein	1947918	1948748	831	507	514	500	0.97	-0.0408	0.96	0.97
ACIAD0516	-	hypothetical protein; putative membrane protein	503860	504156	297	23	23	23	0.97	-0.0427	0.89	0.92
ACIAD1564	-	fragment of transposase	1555992	1556120	129	18	18	18	0.97	-0.0435	0.68	0.76
ACIAD3368	mraW	S-adenosylmethionine methyltransferase	3277338	3278249	912	560	569	552	0.97	-0.0435	0.75	0.82
ACIAD1413	-	putative acyl-CoA dehydrogenase	1407253	1408557	1305	132	134	130	0.97	-0.0442	0.94	0.96
ACIAD1333	-	hypothetical protein	1329838	1331010	1173	67	68	66	0.97	-0.046	1	1
ACIAD2870	-	conserved hypothetical protein; putative membrane protein	2810002	2810916	915	971	987	955	0.97	-0.0479	0.84	0.88
ACIAD3144	-	conserved hypothetical protein	3066282	3068213	1932	11000	11200	10800	0.97	-0.0482	0.92	0.94
ACIAD0163	-	conserved hypothetical protein	161540	162142	603	655	666	644	0.97	-0.0489	0.78	0.84
ACIAD2243	-	conserved hypothetical protein	2213994	2214728	735	418	425	411	0.97	-0.0491	0.83	0.87
ACIAD2568	-	putative outer membrane lipoprotein	2526581	2527171	591	991	1008	974	0.97	-0.0497	0.87	0.9
ACIAD2444	-	conserved hypothetical protein	2409129	2409677	549	59	60	58	0.97	-0.0506	1	1
ACIAD2936	-	conserved hypothetical protein	2865433	2866215	783	907	923	891	0.97	-0.0506	0.88	0.92
ACIAD0673	-	putative MutT/nudix family protein	668325	668885	561	927	944	911	0.96	-0.0525	0.82	0.87
ACIAD1057	tesA	multifunctional protein [Includes: acyl-CoA thioesterase I; protease I; lysophospholipaseL(I)]	1051907	1052542	636	91	93	89	0.96	-0.053	0.94	0.96
ACIAD0378	-	conserved hypothetical protein; putative ATP binding site	370600	371967	1368	393	400	385	0.96	-0.0539	0.86	0.9
ACIAD0626	baeS	kinase sensor component of a two component signal transduction system	614467	616164	1698	886	903	870	0.96	-0.0541	0.86	0.9
ACIAD1958	terA	tellurium resistance protein	1944672	1945871	1200	1634	1665	1603	0.96	-0.0544	0.94	0.96
ACIAD0664	hisC	histidinol-phosphate aminotransferase	657635	658720	1086	2480	2529	2432	0.96	-0.0561	0.89	0.92
ACIAD3266	-	conserved hypothetical protein; putative membrane protein	3178909	3180027	1119	169	172	166	0.96	-0.0578	0.92	0.94
ACIAD0522	tatB	Sec-independent protein translocase protein	509422	509880	459	31	32	31	0.96	-0.0583	0.65	0.74
ACIAD1365	-	conserved hypothetical protein; putative esterase/lipase	1360744	1361643	900	74	76	73	0.96	-0.0595	0.93	0.95
ACIAD2183	-	hypothetical protein	2157677	2158579	903	291	297	285	0.96	-0.0599	0.85	0.89
ACIAD1600	-	putative alkylsulfatase (AtsK)	1596513	1597466	954	22	22	21	0.96	-0.0613	1	1
ACIAD2990	-	hypothetical protein	2922519	2922767	249	114	117	112	0.96	-0.0618	0.72	0.79
ACIAD1492	-	hypothetical protein	1490463	1491470	1008	203000	207000	199000	0.96	-0.0621	0.89	0.92
ACIAD1002	-	putative acetyltransferase (GNAT family)	988750	989241	492	109	111	107	0.96	-0.0631	0.86	0.89
ACIAD0161	-	conserved hypothetical protein; putative membrane protein	159232	160149	918	100	103	98	0.96	-0.0635	0.83	0.88
ACIAD0258	pilR	type 4 fimbriae expression regulatory protein	257836	259251	1416	436	445	426	0.96	-0.0645	0.89	0.92
ACIAD0566	-	conserved hypothetical protein	558138	558755	618	170	174	166	0.96	-0.0646	0.84	0.89
ACIAD3520	-	hypothetical protein; putative signal peptide	3447844	3449541	1698	136	139	133	0.96	-0.0653	0.85	0.89
ACIAD1913	nasT	response regulator protein	1904224	1904829	606	132	135	129	0.95	-0.0668	0.64	0.73
ACIAD0897	-	conserved hypothetical protein; putative phospholipid/glycerol acyltransferase	880798	881724	927	3622	3709	3536	0.95	-0.0688	0.81	0.86
ACIAD1855	-	hypothetical protein; putative membrane protein	1854952	1855221	270	528	541	515	0.95	-0.0704	0.79	0.85
ACIAD0520	-	putative phosphatase; putative alkaline phosphatase	506501	508486	1986	119	122	116	0.95	-0.0704	0.72	0.79
ACIAD3341	-	putative arginine/lysine/ornithine decarboxylase	3244453	3247242	2790	1586	1625	1547	0.95	-0.0709	0.77	0.83
ACIAD3615	-	putative transcriptional regulator; putative transcriptional activator	3526856	3527764	909	417	427	406	0.95	-0.0716	0.71	0.78
ACIAD1528	-	putative tonB-like protein	1527439	1528266	828	5.11	5.24	4.98	0.95	-0.0737	1	1
ACIAD0663	hisD	Histidinol dehydrogenase (HDH)	656263	657555	1293	3770	3867	3672	0.95	-0.0747	0.94	0.96
ACIAD1015	lipA	lipoate synthase	1006746	1007777	1032	94	96	91	0.95	-0.0752	0.82	0.87
ACIAD3068	relA	GTP pyrophosphokinase (ATP:GTP 3\'-pyrophosphotransferase) (ppGpp synthetase I) ((p)ppGpp synthetase)	2992794	2995100	2307	6218	6382	6054	0.95	-0.0759	0.75	0.81
ACIAD2368	gidB	glucose-inhibited division protein B (methyltransferase)	2326039	2326677	639	469	481	456	0.95	-0.077	0.65	0.74
ACIAD2409	-	conserved hypothetical protein; putative kinase	2369436	2370743	1308	2432	2497	2367	0.95	-0.0773	0.89	0.92
ACIAD1125	-	conserved hypothetical protein	1112799	1113431	633	987	1014	960	0.95	-0.0789	0.79	0.85
ACIAD0978	vanR	transcriptional regulator for ferulate or vanillate catabolism (GntR family)	964806	965492	687	682	700	663	0.95	-0.079	0.55	0.65
ACIAD1489	-	putative protein secretion efflux system, membrane fusion protein (hemolysin-type secretion transmembrane protein) (superfamily ABC, membrane)	1487917	1489107	1191	4283	4401	4165	0.95	-0.0795	0.8	0.85
ACIAD1135	nudC	NADH pyrophosphatase (NUDIX hydrolase family)	1121639	1122388	750	727	747	707	0.95	-0.0799	0.66	0.74
ACIAD0610	-	conserved hypothetical protein; putative membrane protein	599217	599993	777	66	68	64	0.95	-0.0805	0.8	0.86
ACIAD2583	lepB	leader peptidase (signal peptidase I) , serine protease	2540045	2540872	828	2677	2751	2602	0.95	-0.0807	0.72	0.8
ACIAD2079	glnD	uridylyltransferase	2059783	2062449	2667	2192	2256	2129	0.94	-0.0835	0.85	0.89
ACIAD0966	-	putative amino acid transport protein (LysE family)	953779	954441	663	9.28	9.56	9.01	0.94	-0.0856	0.9	0.92
ACIAD0558	pilF	type 4 fimbrial biogenesis protein	550472	551272	801	1630	1679	1581	0.94	-0.0863	0.66	0.74
ACIAD1516	-	putative ferric enterobactin receptor protein	1514422	1516914	2493	40	41	38	0.94	-0.087	0.85	0.89
ACIAD3427	-	conserved hypothetical protein; putative VGR-related protein	3342407	3345145	2739	1850	1906	1794	0.94	-0.0873	0.72	0.8
ACIAD1375	cdsA	phosphatidate cytidylyltransferase	1370057	1370881	825	1290	1329	1251	0.94	-0.0874	0.83	0.87
ACIAD2367	soj	chromosome partitioning protein	2325243	2326025	783	859	885	833	0.94	-0.0875	0.83	0.88
ACIAD3596	-	putative ATPase	3513635	3514906	1272	484	499	469	0.94	-0.0883	0.84	0.88
ACIAD2614	ruvA	holliday junction helicase subunit A	2569766	2570380	615	386	398	374	0.94	-0.0887	0.78	0.84
ACIAD0894	minD	cell division inhibitor, a membrane ATPase,activates minC	878010	878846	837	10700	11000	10300	0.94	-0.0889	0.84	0.88
ACIAD1055	-	conserved hypothetical protein	1049980	1050978	999	475	490	460	0.94	-0.0895	0.71	0.78
ACIAD1488	-	putative protein secretion efflux system (ABC superfamily, atp_bind and membrane)	1485776	1487920	2145	41200	42500	40000	0.94	-0.0895	0.85	0.89
ACIAD1379	-	putative outer membrane protein (OmpH)	1376005	1376505	501	2847	2935	2758	0.94	-0.0896	0.8	0.86
ACIAD1205	dps	stress response DNA-binding protein, starvation induced resistance to H2O2, ferritin-like	1207197	1207706	510	1454	1500	1409	0.94	-0.0905	0.76	0.82
ACIAD0809	sbmA	microcin B17 transport protein (ABC superfamily, atp_bind and membrane)	801652	802845	1194	540	557	523	0.94	-0.0908	0.76	0.82
ACIAD0675	-	conserved hypothetical protein; putative anhydratase	669627	670169	543	1100	1135	1065	0.94	-0.0915	0.76	0.82
ACIAD2720	-	hypothetical protein	2667885	2668097	213	9.11	9.4	8.81	0.94	-0.0923	1	1
ACIAD3370	-	conserved hypothetical protein; putative signal peptide	3280003	3280305	303	273	282	264	0.94	-0.093	0.68	0.76
ACIAD3028	-	conserved hypothetical protein; putative membrane protein	2956060	2958969	2910	1000	1032	967	0.94	-0.0938	0.65	0.74
ACIAD3054	infC	protein chain initiation factor IF-3	2980636	2981187	552	13700	14100	13200	0.94	-0.0969	0.68	0.76
ACIAD0764	-	putative oxidoreductase	748702	749652	951	13	14	13	0.94	-0.0969	0.76	0.82
ACIAD1156	-	hypothetical protein	1148460	1148636	177	0.6	0.62	0.58	0.93	-0.0972	1	1
ACIAD0449	-	putative cation transport protein	445278	446255	978	911	942	880	0.93	-0.0975	0.67	0.75
ACIAD2961	qseB	transcriptional regulator	2891169	2891849	681	1439	1488	1391	0.93	-0.0977	0.64	0.73
ACIAD0276	thiC	hydroxymethylpyrimidine moiety synthesis in thiamin biosynthesis	275899	277794	1896	671	694	648	0.93	-0.0986	0.85	0.89
ACIAD0399	recD	exonuclease V, alpha subunit	397904	399682	1779	528	546	510	0.93	-0.0993	0.73	0.8
ACIAD0714	-	conserved hypothetical protein; putative Glycine cleavage T protein (aminomethyl transferase)	701141	701863	723	711	736	687	0.93	-0.0995	0.74	0.81
ACIAD0818	-	hypothetical protein	808377	809435	1059	10500	10900	10200	0.93	-0.1	0.59	0.69
ACIAD1421	-	putative histidine kinase of 2-component regulatory system	1415826	1417133	1308	274	284	264	0.93	-0.1	0.72	0.79
ACIAD0154	-	putative transcriptional regulator	154811	155338	528	275	285	266	0.93	-0.1	0.62	0.71
ACIAD3648	estA	carboxylesterase (ALI-esterase) (B-esterase) (MONOBUTYRASE) (Cocaine esterase) (PROCAINE esterase) (METHYLBUTYRASE)	3565909	3566979	1071	1033	1072	995	0.93	-0.11	0.69	0.77
ACIAD2178	-	conserved hypothetical protein	2155409	2155876	468	1.79	1.85	1.72	0.93	-0.11	1	1
ACIAD3645	-	conserved hypothetical protein	3557370	3558473	1104	343	356	329	0.93	-0.11	0.7	0.78
ACIAD2955	-	conserved hypothetical protein; putative DnaJ domain protein	2885288	2886346	1059	137	142	132	0.93	-0.11	0.72	0.79
ACIAD1936	-	conserved hypothetical protein; putative signal peptide	1925132	1925998	867	60	62	58	0.93	-0.11	0.64	0.73
ACIAD3538	-	putative 5-hydroxyisourate hydrolase (HIU hydrolase) (HIUase)	3463860	3464183	324	176	183	169	0.93	-0.11	0.71	0.79
ACIAD0465	-	putative glutathione S-transferase	462484	463137	654	668	694	643	0.93	-0.11	0.76	0.82
ACIAD3505	-	putative membrane protein	3430722	3431297	576	71	74	68	0.93	-0.11	0.64	0.73
ACIAD0697	-	putative Outer membrane protein precursor (OmpA-like)	684455	685522	1068	192000	200000	185000	0.93	-0.11	0.68	0.76
ACIAD1149	rnt	ribonuclease T (degrades tRNA , has exonuclease and ssDNAse activity)	1140263	1140928	666	392	407	377	0.93	-0.11	0.97	0.98
ACIAD0265	dsbC	thiol:disulfide interchange protein	265546	266358	813	1064	1103	1025	0.93	-0.11	0.54	0.64
ACIAD1541	citA	citrate-proton symporter (MFS superfamily)	1542461	1543771	1311	31	32	30	0.92	-0.12	0.74	0.81
ACIAD1032	-	conserved hypothetical protein; putative acyltransferase	1024475	1025620	1146	261	272	250	0.92	-0.12	0.59	0.68
ACIAD2436	-	conserved hypothetical protein; putative transglutaminase	2401174	2401953	780	1660	1726	1593	0.92	-0.12	0.61	0.7
ACIAD2428	cyoD	cytochrome o ubiquinol oxidase subunit IV	2395141	2395467	327	11400	11900	10900	0.92	-0.12	0.7	0.78
ACIAD3562	pncB	nicotinate phosphoribosyltransferase	3487171	3488394	1224	2334	2428	2239	0.92	-0.12	0.66	0.75
ACIAD1852	-	putative phage-related protein	1851833	1853137	1305	51	53	49	0.92	-0.12	0.7	0.78
ACIAD0208	-	putative ribosome maturation factor (dsRNA-binding protein) (RimN)	204236	204814	579	792	825	759	0.92	-0.12	0.62	0.71
ACIAD0459	-	putative vanillate O-demethylase oxygenase subunit	456045	457100	1056	86	90	83	0.92	-0.12	0.74	0.81
ACIAD2539	gabD	succinate-semialdehyde dehydrogenase	2497245	2498696	1452	427	444	410	0.92	-0.12	0.67	0.75
ACIAD1034	-	conserved hypothetical protein	1026276	1026551	276	46	48	44	0.92	-0.13	0.65	0.74
ACIAD0310	-	conserved hypothetical protein; putative signal peptide	311074	311430	357	720	753	688	0.91	-0.13	0.65	0.74
ACIAD2290	cydA	cytochrome d terminal oxidase, polypeptide subunit I	2261674	2263263	1590	20900	21900	20000	0.91	-0.13	0.73	0.8
ACIAD3165	-	hypothetical protein	3093861	3094289	429	896	936	856	0.91	-0.13	0.64	0.73
ACIAD0182	atpE	membrane-bound ATP synthase, F0 sector, subunit c	180004	180249	246	205000	215000	196000	0.91	-0.13	0.83	0.88
ACIAD0974	-	putative acetyltransferase	961392	961847	456	711	744	679	0.91	-0.13	0.71	0.78
ACIAD2216	-	putative ATP-dependent protease	2186165	2188792	2628	14300	15000	13700	0.91	-0.13	0.64	0.73
ACIAD0858	-	putative biotin biosynthesis protein (BioC)	845597	846364	768	287	299	274	0.91	-0.13	0.66	0.75
ACIAD1507	-	putative dipeptide transport protein (ABC superfamily, membrane)	1503829	1504980	1152	46	48	44	0.91	-0.13	0.81	0.86
ACIAD2748	-	putative peroxidase/hydrolase	2688787	2689656	870	229	240	219	0.91	-0.13	0.71	0.79
ACIAD2377	-	putative pseudouridylate synthase	2336684	2337598	915	58	60	55	0.91	-0.13	0.73	0.8
ACIAD2338	-	putative transcriptional regulator	2302032	2303042	1011	2796	2922	2671	0.91	-0.13	0.62	0.72
ACIAD2854	ftsJ	cell division protein (filamentous temperature sensitivity, 23S rRNA U2552 ribose 2\'-O-methyltransferase, SAM-dependent)	2791860	2792510	651	9774	10300	9292	0.91	-0.14	0.72	0.8
ACIAD2096	-	conserved hypothetical protein	2081967	2083199	1233	324	339	308	0.91	-0.14	0.65	0.74
ACIAD2267	-	conserved hypothetical protein	2237878	2238360	483	183	192	174	0.91	-0.14	0.66	0.74
ACIAD1942	-	putative long-chain-fatty-acid--CoA ligase-related protein	1931255	1932472	1218	10	11	9.96	0.91	-0.14	0.73	0.8
ACIAD1300	-	putative transcriptional regulator	1302679	1303695	1017	57	60	55	0.91	-0.14	0.78	0.84
ACIAD2433	dnaB	replicative DNA helicase;chromosome replication, chain elongation	2397789	2399234	1446	325	341	309	0.91	-0.14	0.45	0.55
ACIAD2080	dapC	succinyldiaminopimelate transaminase	2062476	2063645	1170	1035	1085	984	0.91	-0.14	0.7	0.78
ACIAD2731	-	conserved hypothetical protein	2675103	2675543	441	822	863	781	0.9	-0.14	0.67	0.75
ACIAD2136	-	hypothetical protein	2122803	2123123	321	62	65	58	0.9	-0.14	0.71	0.79
ACIAD1495	-	putative O-methyltransferase protein	1492762	1493430	669	282	296	267	0.9	-0.14	0.55	0.64
ACIAD1155	fadH	2,4-dienoyl-CoA reductase [NADPH] (2,4-dienoyl coenzyme A reductase)	1145935	1147965	2031	899	947	851	0.9	-0.15	0.46	0.56
ACIAD2455	ubiA	4-hydroxybenzoate octaprenyltransferase (4-HB polyprenyltransferase)	2418446	2419327	882	356	375	338	0.9	-0.15	0.63	0.73
ACIAD0815	-	conserved hypothetical protein	806277	807356	1080	597	627	567	0.9	-0.15	0.65	0.74
ACIAD3117	-	conserved hypothetical protein; putative membrane protein	3047270	3048001	732	1840	1938	1743	0.9	-0.15	0.61	0.71
ACIAD3552	-	conserved hypothetical protein; putative membrane protein	3476588	3477895	1308	1208	1271	1145	0.9	-0.15	0.48	0.58
ACIAD0273	dksA	DnaK suppressor protein	273643	274182	540	6442	6766	6118	0.9	-0.15	0.62	0.71
ACIAD0078	rmlD	dTDP-4-dehydrorhamnose reductase (dTDP-4-keto-L- rhamnose reductase) (dTDP-6-deoxy-L-mannose dehydrogenase) (dTDP-L- rhamnose synthetase)	73858	74766	909	1858	1954	1762	0.9	-0.15	0.66	0.74
ACIAD3232	plsB	glycerol-3-phosphate acyltransferase	3146193	3148757	2565	8399	8836	7962	0.9	-0.15	0.58	0.68
ACIAD1459	-	hypothetical protein; putaive membrane protein	1458132	1458605	474	63	66	60	0.9	-0.15	0.46	0.56
ACIAD0528	metW	methionine biosynthesis protein	512715	513311	597	19000	20000	18000	0.9	-0.15	0.59	0.69
ACIAD0877	-	putative acyltransferase	859872	860993	1122	113	119	107	0.9	-0.15	0.81	0.86
ACIAD3642	-	putative aldehyde dehydrogenase	3555015	3556466	1452	523	549	496	0.9	-0.15	0.63	0.73
ACIAD3588	-	putative amino acid-binding protein (ABC superfamily, peri_bind)	3506930	3507847	918	9.09	9.56	8.62	0.9	-0.15	0.89	0.92
ACIAD3326	-	putative bifunctional protein (SpoT) [Includes: guanosine-3\',5\'-bis pyrophosphate 3\'-pyrophosphohydrolase; (p)ppGpp synthetase II]	3229846	3231960	2115	4607	4848	4365	0.9	-0.15	0.61	0.71
ACIAD1733	-	putative flavin-binding monooxygenase	1741220	1742749	1530	130	136	123	0.9	-0.15	0.57	0.66
ACIAD0939	-	putative hemolysin activator protein	921123	922922	1800	1242	1306	1178	0.9	-0.15	0.68	0.76
ACIAD0147	-	putative membrane protein	148006	148596	591	200	210	189	0.9	-0.15	0.55	0.64
ACIAD1518	-	putative sulfonate monooxygenase	1518310	1519398	1089	62	65	58	0.9	-0.15	0.58	0.68
ACIAD1417	arcD	arginine/ornithine antiporter	1411352	1412692	1341	133	140	125	0.9	-0.16	0.66	0.75
ACIAD0806	-	conserved hypothetical protein; putative esterase of the alpha-beta hydrolase superfamily	799476	800426	951	289	304	273	0.9	-0.16	0.55	0.65
ACIAD3295	mdaB	modulator of drug activity, similar to electron transfer flavoprotein-NAD/FAD/quinone oxidoreductase	3203073	3203693	621	198	209	188	0.9	-0.16	0.68	0.76
ACIAD3678	-	putative multidrug resistence transporter (MFS superfamily)	3590952	3592502	1551	2602	2746	2459	0.9	-0.16	0.66	0.75
ACIAD2390	-	putative potassium channel protein	2347217	2348062	846	127	134	120	0.9	-0.16	0.6	0.69
ACIAD2729	umuD	component of DNA polymerase V	2673896	2674507	612	491	519	464	0.89	-0.16	0.56	0.66
ACIAD1676	-	conserved hypothetical protein; putative membrane protein	1681798	1682217	420	68	72	65	0.89	-0.16	0.53	0.63
ACIAD2650	-	conserved hypothetical protein; putative membrane protein	2603674	2604804	1131	132	140	125	0.89	-0.16	0.76	0.82
ACIAD0222	-	conserved hypothetical protein	222850	223203	354	267	282	251	0.89	-0.17	0.64	0.73
ACIAD0793	-	conserved hypothetical protein	783956	784816	861	78	83	74	0.89	-0.17	0.65	0.74
ACIAD2846	-	conserved hypothetical protein	2784157	2784825	669	454	480	427	0.89	-0.17	0.58	0.68
ACIAD3333	-	conserved hypothetical protein; putative lipoprotein signal peptide	3234267	3235172	906	193	204	182	0.89	-0.17	0.66	0.74
ACIAD2081	-	conserved hypothetical protein; putative membrane protein	2063713	2064123	411	157	166	148	0.89	-0.17	0.66	0.75
ACIAD2054	-	conserved hypothetical protein; putative protein (DcaP-like)	2041532	2042944	1413	421	445	396	0.89	-0.17	0.43	0.53
ACIAD2901	-	conserved hypothetical protein; putative signal peptide	2840634	2842337	1704	467	494	439	0.89	-0.17	0.49	0.6
ACIAD3174	-	hypothetical protein	3101025	3102329	1305	52	55	48	0.89	-0.17	0.57	0.66
ACIAD1409	ppiD	peptidyl-prolyl cis-trans isomerase precursor (PPIase) (Rotamase)	1401702	1403570	1869	8736	9253	8219	0.89	-0.17	0.63	0.73
ACIAD1976	-	putative short-chain dehydrogenase	1964661	1966061	1401	1062	1125	1000	0.89	-0.17	0.53	0.63
ACIAD1411	alkM	terminal alkane-1-monooxygenase	1404733	1405959	1227	648	687	610	0.89	-0.17	0.49	0.59
ACIAD0627	baeR	transcriptional regulator protein (OmpR family),response regulator in two-component regulatory system with BaeS, regulates RNA synthesis	616168	616854	687	5244	5549	4938	0.89	-0.17	0.52	0.62
ACIAD2210	rpmE	50S ribosomal protein L31	2181828	2182052	225	10800	11500	10100	0.88	-0.18	0.44	0.55
ACIAD3235	recG	ATP-dependent DNA helicase	3150747	3152807	2061	1019	1083	955	0.88	-0.18	0.43	0.53
ACIAD3188	-	conserved hypothetical protein; putative membrane protein	3117803	3118195	393	340	362	319	0.88	-0.18	0.49	0.59
ACIAD3345	-	conserved hypothetical protein; putative membrane protein	3250479	3251528	1050	618	656	579	0.88	-0.18	0.51	0.61
ACIAD0177	znuA	high affinity Zn transport protein (ABC superfamily, peri_bind)	177514	178368	855	732	777	687	0.88	-0.18	0.43	0.54
ACIAD2288	cca	Multifunctional protein [Includes: CCA-adding enzyme ; 2\'-nucleotidase ; 2\',3\'-cyclic phosphodiesterase ; Phosphatase]	2259572	2260813	1242	13200	14000	12300	0.88	-0.18	0.47	0.58
ACIAD3486	-	putative dioxygenase	3412617	3413486	870	1677	1779	1574	0.88	-0.18	0.44	0.55
ACIAD3051	-	putative glutathione S-transferase	2979141	2979761	621	946	1004	888	0.88	-0.18	0.5	0.6
ACIAD3666	-	putative inner membrane protein alx	3580732	3581712	981	45	48	42	0.88	-0.18	0.64	0.73
ACIAD1594	-	putative TonB-dependent receptor protein	1586229	1588517	2289	58	62	54	0.88	-0.18	0.44	0.55
ACIAD2214	-	putative transporter	2183795	2185987	2193	1927	2045	1809	0.88	-0.18	0.56	0.66
ACIAD1400	hscB	co-chaperone protein (Hsc20), believed to be involved in assembly of Fe-S clusters	1396621	1397136	516	260	278	243	0.88	-0.19	0.37	0.47
ACIAD2548	-	conserved hypothetical protein	2507502	2507795	294	382	407	357	0.88	-0.19	0.54	0.64
ACIAD3031	-	conserved hypothetical protein; putative integral membrane resistance protein	2961931	2962497	567	373	398	349	0.88	-0.19	0.59	0.68
ACIAD0838	-	conserved hypothetical protein; putative membrane protein	825453	826262	810	409	436	383	0.88	-0.19	0.54	0.64
ACIAD3306	-	conserved hypothetical protein; putative membrane protein	3213017	3213787	771	119	126	111	0.88	-0.19	0.72	0.79
ACIAD2780	-	fragment of transposase of IS1236, IS3 family (ORF 2) (part 3)	2726672	2726926	255	89	95	84	0.88	-0.19	0.44	0.55
ACIAD2810	-	hypothetical protein	2751696	2751992	297	13	14	12	0.88	-0.19	0.84	0.88
ACIAD2893	coaD	phosphopantetheine adenylyltransferase	2832530	2833021	492	838	893	783	0.88	-0.19	0.65	0.74
ACIAD0990	-	putative dioxygenase	976109	977044	936	16	17	15	0.88	-0.19	0.73	0.8
ACIAD2984	-	putative glucose-sensitive porin (OprB-like )	2914520	2915770	1251	2265	2413	2116	0.88	-0.19	0.56	0.66
ACIAD0272	-	putative glutamyl t-RNA synthetase	272760	273638	879	1010	1076	944	0.88	-0.19	0.53	0.63
ACIAD1664	-	putative phosphatidate cytidylyltransferase	1668824	1669765	942	324	345	303	0.88	-0.19	0.56	0.66
ACIAD2695	-	putative secretion system protein (EvpK-like)	2652825	2653928	1104	2672	2843	2501	0.88	-0.19	0.54	0.64
ACIAD0466	leuD	3-isopropylmalate isomerase (dehydratase), subunit with LeuC	463156	463806	651	1061	1132	989	0.87	-0.19	0.52	0.62
ACIAD3332	-	conserved hypothetical protein	3233797	3234270	474	226	242	211	0.87	-0.19	0.39	0.5
ACIAD3521	-	conserved hypothetical protein	3449757	3450023	267	36	39	34	0.87	-0.19	0.52	0.62
ACIAD2686	-	putative secretion system protein (EvpG-like)	2643220	2644218	999	1852	1976	1729	0.87	-0.19	0.46	0.57
ACIAD3053	ibp	small heat-shock protein	2980033	2980527	495	11500	12300	10700	0.87	-0.19	0.53	0.63
ACIAD3616	alrA	aldehyde reductase	3527908	3528714	807	229	244	213	0.87	-0.2	0.58	0.68
ACIAD1646	putA	bifunctional protein [Includes: proline dehydrogenase (Proline oxidase); delta-1-pyrroline-5-carboxylate dehydrogenase (P5C dehydrogenase)]	1642037	1645825	3789	350	374	326	0.87	-0.2	0.37	0.47
ACIAD3316	comC	competence factor involved in DNA binding and uptake	3220340	3224692	4353	6035	6457	5612	0.87	-0.2	0.51	0.61
ACIAD0339	-	conserved hypothetical protein	335212	335769	558	228	243	212	0.87	-0.2	0.24	0.34
ACIAD1905	-	conserved hypothetical protein	1893359	1893610	252	443	474	412	0.87	-0.2	0.54	0.64
ACIAD0331	-	conserved hypothetical protein; putative dithiol-disulfide isomerase involved in polyketide biosynthesis	326784	327491	708	26800	28700	24900	0.87	-0.2	0.56	0.65
ACIAD0776	dcd	deoxycytidine triphosphate deaminase	761046	761615	570	1213	1295	1130	0.87	-0.2	0.35	0.46
ACIAD2206	efp	elongation factor P	2176269	2176847	579	14200	15200	13200	0.87	-0.2	0.56	0.65
ACIAD2580	era	GTP-binding protein,16S rRNA-binding,ribosome-associated GTPase	2537936	2538973	1038	16000	17200	14900	0.87	-0.2	0.51	0.61
ACIAD2937	lolA	outer-membrane lipoproteins carrier protein	2866380	2867072	693	1782	1907	1658	0.87	-0.2	0.47	0.58
ACIAD2231	-	putative inorganic polyphosphate/ATP-NAD kinase (Poly(P)/ATP NAD kinase)(PpnK)	2202975	2203898	924	3128	3341	2915	0.87	-0.2	0.5	0.61
ACIAD2298	-	putative zinc protease	2268424	2269812	1389	102	109	94	0.87	-0.2	0.6	0.7
ACIAD1204	hepA	RNA helicase	1204255	1207116	2862	5716	6113	5320	0.87	-0.2	0.49	0.59
ACIAD2205	cstA	starvation-induced protein involved in peptide utilization during carbon starvation	2174000	2176105	2106	14600	15600	13600	0.87	-0.2	0.54	0.64
ACIAD3140	thi3	thioredoxin C-3	3063916	3064341	426	330	353	307	0.87	-0.2	0.46	0.57
ACIAD2613	dgt	deoxyguanosinetriphosphate triphosphohydrolase (dGTPase) (dGTP triphosphohydrolase)	2568330	2569664	1335	647	694	600	0.87	-0.21	0.4	0.5
ACIAD2500	-	putative two-component response regulator protein	2453622	2454584	963	193	207	179	0.87	-0.21	0.51	0.61
ACIAD3354	aroK	shikimate-kinase	3261760	3262302	543	1262	1352	1172	0.87	-0.21	0.5	0.6
ACIAD0501	rpmG	50S ribosomal protein L33	494054	494209	156	2795	2998	2592	0.86	-0.21	0.5	0.61
ACIAD0895	minC	cell division inhibitor, inhibits ftsZ ring formation	878889	879611	723	1964	2108	1820	0.86	-0.21	0.52	0.62
ACIAD1336	-	conserved hypothetical protein; putative protein kinase	1333684	1334478	795	175	188	162	0.86	-0.21	0.53	0.63
ACIAD2026	-	putative choloylglycine hydrolase protein	2016482	2017552	1071	1451	1558	1345	0.86	-0.21	0.4	0.51
ACIAD3130	-	putative glutathione S-transferase	3057063	3057686	624	131	141	121	0.86	-0.21	0.55	0.65
ACIAD1373	frr	ribosome releasing factor	1368746	1369300	555	10400	11200	9677	0.86	-0.21	0.46	0.56
ACIAD1662	cysK	subunit of cysteine synthase A and O-acetylserine sulfhydrolase A, PLP-dependent enzyme	1666966	1667964	999	3238	3475	3001	0.86	-0.21	0.49	0.59
ACIAD2438	-	conserved hypothetical protein	2402581	2404131	1551	2698	2904	2493	0.86	-0.22	0.39	0.5
ACIAD0138	-	conserved hypothetical protein; putative membrane protein	143172	143894	723	13	14	12	0.86	-0.22	0.76	0.82
ACIAD1118	-	conserved hypothetical protein; putative membrane protein	1106740	1107144	405	8.3	8.94	7.66	0.86	-0.22	0.78	0.84
ACIAD1274	-	conserved hypothetical protein; putative SAM-dependent methyltransferase	1274947	1275615	669	70	76	65	0.86	-0.22	0.44	0.55
ACIAD1012	betT	high-affinity choline transporter (BCCT family)	1002681	1004741	2061	1605	1728	1483	0.86	-0.22	0.47	0.58
ACIAD0531	piuC	iron-uptake factor	516705	517388	684	94	102	87	0.86	-0.22	0.56	0.65
ACIAD3489	argE	N-acetylornithine deacetylase	3416331	3417470	1140	268	288	248	0.86	-0.22	0.51	0.61
ACIAD0388	-	protein AcuD; putative fimbrial chaperone protein	381485	382192	708	4965	5335	4595	0.86	-0.22	0.44	0.54
ACIAD3484	-	putative arginine/ornithine binding protein (ABC superfamily, peri_bind)(artI, aotJ)	3410786	3411661	876	23	25	21	0.86	-0.22	0.84	0.88
ACIAD1378	-	putative outer membrane protein	1373479	1375956	2478	19100	20600	17700	0.86	-0.22	0.51	0.61
ACIAD1967	-	putative tellurium resistance protein (TerY-like)	1955407	1956042	636	272	293	251	0.86	-0.22	0.42	0.52
ACIAD1973	-	putative transcriptional regulator	1961807	1962409	603	1672	1797	1547	0.86	-0.22	0.32	0.43
ACIAD0746	-	putative transcriptional regulator (LysR family)	732464	733351	888	528	568	487	0.86	-0.22	0.36	0.47
ACIAD3319	-	putative type 4 fimbrial biogenesis protein (PilV)	3226343	3226885	543	510	549	471	0.86	-0.22	0.43	0.54
ACIAD0426	-	conserved hypothetical protein; putative ABC1 protein	423592	424923	1332	678	730	625	0.86	-0.23	0.44	0.55
ACIAD2476	-	conserved hypothetical protein	2438442	2439131	690	216	234	199	0.85	-0.23	0.44	0.54
ACIAD3152	-	conserved hypothetical protein	3080545	3081072	528	1006	1087	924	0.85	-0.23	0.48	0.59
ACIAD1025	-	conserved hypothetical protein; putative CobW/HypB/UreG, nucleotide-binding domain	1016717	1017733	1017	276	298	254	0.85	-0.23	0.47	0.57
ACIAD2572	-	conserved hypothetical protein; putative GGDEF family protein	2531243	2532688	1446	469	507	432	0.85	-0.23	0.32	0.43
ACIAD0134	-	fragment of transposase	138808	138975	168	16	17	14	0.85	-0.23	0.59	0.68
ACIAD1851	-	hypothetical protein	1851678	1851824	147	5.42	5.86	4.98	0.85	-0.23	0.71	0.78
ACIAD2480	-	hypothetical protein	2443261	2444466	1206	1390	1500	1279	0.85	-0.23	0.46	0.56
ACIAD0211	def	peptide deformylase 1 (N-formylmethionylaminoacyl-tRNA deformylase, binds Zn(II))	207295	207819	525	750	809	691	0.85	-0.23	0.48	0.59
ACIAD1147	-	putative APC family, S-methylmethionine transporter (MmuP)	1138259	1139650	1392	60	65	56	0.85	-0.23	0.53	0.63
ACIAD1487	-	putative outer membrane efflux protein, type I secretion protein	1484367	1485779	1413	41600	44900	38200	0.85	-0.23	0.55	0.65
ACIAD2549	-	putative sarcosine oxidase gamma subunit protein (SoxG)	2507921	2508592	672	431	465	396	0.85	-0.23	0.43	0.54
ACIAD3037	trxA	thioredoxin	2967309	2967647	339	9805	10600	9012	0.85	-0.23	0.42	0.52
ACIAD2641	lolC	transport protein of outer membrane lipoproteins (ABC superfamily, membrane)	2595293	2596528	1236	9023	9744	8303	0.85	-0.23	0.4	0.5
ACIAD0362	pilB	type 4 fimbrial biogenesis protein	354628	356367	1740	1902	2055	1748	0.85	-0.23	0.41	0.52
[truncated: 1,305 more rows]

## Sheet: Table S-6
Table S-6 Full set of metabolites detected in Acinetobacter baylyi ADP1 metabolome. The table contains the following information: (i) XCMS id; (ii) detected mass; (iii) mass of the neutral compound; (iv) chromatographic retention time; (v) ionisation mode; (vi) proposition of identification by Metlin on the basis of the exact mass ±10 ppm; (vii) proposition of identification by Kegg on the basis …
id	detected mass	MzCORR	RT (min)	ESI mode	METLIN	KEGG	fold	pvalue	S1D1-1	S1D1-2	S1D2-1	S1D2-2	S1D3-1	S1D3-2	S2D1-1	S2D1-2	S2D2-1	S2D2-2	S2D3-1	S2D3-2	Q1D1-1	Q1D1-2	Q1D2-1	Q1D2-2	Q2D1-1	Q2D1-2	Q2D2-1	Q2D2-2	biological %RSD Succinate	biological %RSD Quinate		analytical %RSD S1D1	analytical %RSD S1D2	analytical %RSD S1D3	analytical %RSD S2D1	analytical %RSD S2D2	analytical %RSD S2D3		analytical %RSD Q1D1	analytical %RSD Q1D2	analytical %RSD Q2D1	analytical %RSD Q2D2
M62T1189	62.0598	61.0526	19.8241	+	3::Ethanolamine::M+H:: 3207 5::Acetaldehyde::M+NH4:: 3200 5::Ethylene oxide::M+NH4::66425	61,0528 : C00189 : Ethanolamine : C2H7NO	1.81502	0.014455	463250	493747	979668	1.05363e+06	1.0394e+06	1.01546e+06	408095	179841	764174	708056	1.42724e+06	1.4734e+06	2.02174e+06	1.9012e+06	587222	593068	1.6491e+06	1.82772e+06	1.70514e+06	1.82214e+06	48.3599	38.3899		4.50666	5.14398	1.6478	54.904	5.39061	2.25064		4.34548	0.700387	7.26546	4.69085
M73T260	73.03	74.0373	4.33	-	7::Propionic acid::M-H:: 3215	NO RESULT	1.54535	0.000980321	787386	646713	508168	477227	682306	646855	592700	624744	467241	378322	789220	953273	1.10539e+06	1.16483e+06	786457	1.05143e+06	943457	1.22096e+06	753580	756420	25.675	19.5304		13.8723	4.44058	3.7719	3.72233	14.8718	13.3147		3.70292	20.3894	18.132	0.265964
M85T1577	85.076	84.0687	26.2911	+	1::Pyrrole::M+NH4::73426	NO RESULT	6.86638	5.89958e-06	367026	346404	117700	126676	249683	315241	461733	399732	173182	160562	199684	386066	1.6462e+06	1.67993e+06	1.19139e+06	2.26626e+06	1.9527e+06	1.70207e+06	2.28996e+06	2.39443e+06	43.0433	21.7824		4.08774	5.19483	16.4115	10.1784	5.34779	44.9994		1.43429	43.9633	9.69804	3.154
M87T247	87.0093	88.0166	4.11546	-	6::Pyruvic acid::M-H:: 117	NO RESULT	0.45436	9.60663e-07	2.62715e+06	2.87976e+06	3.96048e+06	3.6763e+06	2.5006e+06	2.37646e+06	2.73656e+06	3.13853e+06	4.28342e+06	4.57007e+06	3.29243e+06	3.54322e+06	1.92545e+06	2.10859e+06	1.25623e+06	1.19778e+06	1.4542e+06	1.41886e+06	1.25609e+06	1.37337e+06	21.7875	22.3619		6.48723	5.26261	3.59975	9.67599	4.57884	5.18842		6.4202	3.36858	1.73942	6.30793
M87T732	87.044	86.0367	12.1962	+	1::4-Deoxytetronic acid::M+H:: 5533 1::Oxolan-3-one::M+H:: 6710 1::Diacetyl::M+H:: 6921 1::Vinyl acetic acid::M+H::34695 1::Isocrotonic acid::M+H::34860 1::Crotonic acid::M+H::34861 1::2-Butyne-1,4-diol::M+H::65776 1::Cyclopropanecarboxylate::M+H::71167 1::Succinic aldehyde::M+H::71374 1::beta-Butyrolactone::M+H::72927 1::Vinyl acetate::M+H::73020 1::Methyl acrylate::M+H::73137	86,0368 : C00741 : Diacetyl : C4H6O2 86,0368 : C01770 : gamma-Butyrolactone : C4H6O2 86,0368 : C01771 : 2-Butenoate : C4H6O2 86,0368 : C02497 : 2-Butyne-1,4-diol : C4H6O2 86,0368 : C16267 : Cyclopropanecarboxylate : C4H6O2 86,0368 : C16835 : Succinic aldehyde : C4H6O2 86,0368 : C19201 : beta-Butyrolactone : C4H6O2 86,0368 : C19309 : Vinyl acetate : C4H6O2 86,0368 : C19443 : Methyl acrylate : C4H6…	0.308497	1.68127e-11	1.02045e+06	1.11301e+06	1.05484e+06	1.06846e+06	1.07585e+06	1.09464e+06	995117	857439	1.14012e+06	1.1369e+06	1.30484e+06	1.3322e+06	346891	373011	299718	280000	308399	339085	371047	395364	11.5965	11.8889		6.13598	0.907501	1.22378	10.5102	0.199509	1.46742		5.13121	4.81031	6.70237	4.48711
M87T1143	87.0916	86.0843	19.0425	+	1::Piperazine::M+H::43310 1::Isobutyronitrile::M+NH4::65767 1::1-Pyrroline::M+NH4::71009	86,0844 : C07973 : Piperazine : C4H10N2	0.340363	0.00130178	9.07789e+06	9.49678e+06	3.43379e+06	3.42991e+06	3.19384e+06	3.35979e+06	1.09053e+07	1.0605e+07	4.00688e+06	4.13005e+06	4.14138e+06	4.4579e+06	1.47878e+06	1.77535e+06	2.85232e+06	2.27047e+06	1.71582e+06	1.84547e+06	1.85669e+06	2.14282e+06	53.5448	21.3538		3.18928	0.0797588	3.5811	1.97419	2.14066	5.20528		12.8885	16.0628	5.14857	10.1175
M89T299	89.0249	90.0322	4.98133	-	Lactate	NO RESULT	1.45153	0.206658	2.29716e+07	2.48938e+07	3.54875e+06	3.86597e+06	4.15384e+06	4.14589e+06	6.08383e+06	6.67211e+06	3.38536e+06	3.54964e+06	3.62597e+06	3.67115e+06	1.59963e+07	1.72758e+07	8.8843e+06	8.89727e+06	7.43008e+06	7.72195e+06	1.13896e+07	1.0046e+07	102.48	34.1163		5.6792	6.05047	0.135478	6.52216	3.35006	0.875599		5.43858	0.103084	2.72412	8.86424
M90T682	90.0549	89.0476	11.3595	+	1::L-Alanine::M+H:: 11	89,0477 : C00041 : L-Alanine : C3H7NO2 89,0477 : C00099 : beta-Alanine : C3H7NO2 89,0477 : C00133 : D-Alanine : C3H7NO2 89,0477 : C00213 : Sarcosine : C3H7NO2 89,0477 : C01401 : Alanine : C3H7NO2 89,0477 : C01537 : Urethane : C3H7NO2 89,0477 : C02116 : 2-Nitropropane : C3H7NO2 89,0477 : C11488 : HMMF : C3H7NO2	1.17647	0.0477687	2.3039e+06	2.5021e+06	1.49468e+06	1.54053e+06	1.94721e+06	2.01518e+06	1.99213e+06	1.88058e+06	1.49624e+06	1.39529e+06	2.48723e+06	2.59267e+06	2.45943e+06	2.54898e+06	1.82547e+06	1.84794e+06	2.43172e+06	2.38791e+06	2.54973e+06	2.49608e+06	21.7779	13.0435		5.83236	2.13623	2.42581	4.07373	4.93727	2.93517		2.52864	0.86495	1.28531	1.50382
M97T241	97.03	98.0372	4.02183	-	5::&beta;-vinyl acrylic acid::M-H::34777	NO RESULT	2.1894	0.0018365	672738	702828	1.02154e+06	961476	1.19533e+06	1.10597e+06	799352	832191	980901	1.10619e+06	1.04131e+06	1.17204e+06	1.89239e+06	3.63886e+06	1.60068e+06	1.60195e+06	2.36648e+06	2.30141e+06	1.71045e+06	1.80724e+06	18.3127	32.2466		3.09357	4.2833	5.49134	2.8465	8.48932	8.35317		44.653	0.0562109	1.97146	3.89099
M100T319	100.076	99.0684	5.31227	+	1::&delta;-Valerolactam::M+H::62467 1::N-Methyl-2-pyrrolidinone::M+H::68859 1::(2R)-2-Hydroxy-2-methylbutanenitrile::M+H::72565	99,0684 : C11118 : N-Methyl-2-pyrrolidinone : C5H9NO 99,0684 : C18796 : (2R)-2-Hydroxy-2-methylbutanenitrile : C5H9NO	2.65801	3.00752e-07	54275	42247	36836	29560	105485	146974	73265	74354	62847	56135	150267	149532	177141	180848	241553	244648	191082	207439	246392	250611	55.0369	14.5603		17.6231	15.4976	23.2411	1.04328	7.97785	0.346715		1.46443	0.900243	5.80454	1.20051
M103T756	103.004	104.011	12.6	-	4::&beta;-Hydroxypyruvic acid::M-H:: 482 4::Malonic acid::M-H:: 3237 4::Tartronate semialdehyde::M-H::58597	104,011 : C00168 : Hydroxypyruvate : C3H4O4	17.4595	1.9853e-06	1.20978e+06	1.20016e+06	1.23739e+06	1.19611e+06	822853	782885	1.10963e+06	1.2105e+06	1.72704e+06	1.46212e+06	1.51357e+06	1.61353e+06	2.73717e+07	2.72451e+07	2.16817e+07	2.15645e+07	2.21369e+07	2.2399e+07	1.80717e+07	1.51203e+07	22.7869	18.8304		0.564616	2.39915	3.5201	6.14887	11.7477	4.5204		0.327864	0.383385	0.83234	12.5751
M103T242	103.004	104.011	4.0367	-	4::&beta;-Hydroxypyruvic acid::M-H:: 482 4::Malonic acid::M-H:: 3237 4::Tartronate semialdehyde::M-H::58597	104,011 : C00168 : Hydroxypyruvate : C3H4O4 104,011 : C00383 : Malonate : C3H4O4 104,011 : C01146 : 2-Hydroxy-3-oxopropanoate : C3H4O4	2.72727	0.000190073	623808	645053	547266	568909	821937	805244	721052	755968	546146	627550	1.35651e+06	1.4153e+06	2.76678e+06	3.20713e+06	1.48056e+06	1.69492e+06	2.14209e+06	2.32303e+06	1.91411e+06	1.62544e+06	37.5979	27.9469		2.36789	2.74221	1.45084	3.34308	9.80859	2.99984		10.4245	9.54682	5.73092	11.5336
M103T761_2	103.019	104.026	12.6816	-		NO RESULT	inf	1.26172e-05	0	0	0	0	0	0	0	0	0	0	0	0	265356	292615	253703	237732	177079	228646	165929	124428	0	26.1162		0	0	0	0	0	0		6.90897	4.59591	17.9745	20.2134
M103T1169	103.087	102.079	19.4908	+	0::N-Nitrosodiethylamine::M+H::70049 1::2-Pyrrolidinone::M+NH4:: 6452 1::Acetone cyanohydrin::M+NH4::63623	102,0793 : C14422 : N-Nitrosodiethylamine : C4H10N2O	1.95479	4.81148e-06	613627	650439	348709	384640	826503	856168	822755	736344	462773	476763	750856	771152	1.0419e+06	1.14321e+06	1.17157e+06	1.24477e+06	1.16717e+06	1.15345e+06	1.53181e+06	1.58168e+06	28.2909	15.5496		4.11854	6.92911	2.49322	7.83803	2.10589	1.88586		6.55731	4.28418	0.836118	2.26517
M104T568	103.955	102.948	9.46177	+		NO RESULT	25.0073	0.00096085	10431.4	11448.8	22916.4	19716.2	24964.4	7745.83	12118.1	24766.3	15080.8	15717.5	27654.7	11568.5	214355	233712	753321	754295	327647	370696	358014	391095	39.5511	49.8876		6.5762	10.6156	74.4437	48.4957	2.92373	57.9997		6.10945	0.0913801	8.71778	6.24535
M104T733	104.07	103.063	12.2231	+	GABA	103,0633 : C00334 : 4-Aminobutanoate : C4H9NO2 103,0633 : C01026 : N,N-Dimethylglycine : C4H9NO2 103,0633 : C01205 : (R)-3-Amino-2-methylpropanoate : C4H9NO2 103,0633 : C02261 : D-2-Aminobutyrate : C4H9NO2 103,0633 : C02356 : (S)-2-Aminobutanoate : C4H9NO2 103,0633 : C02721 : N-Methyl-L-alanine : C4H9NO2 103,0633 : C03284 : L-3-Amino-isobutanoate : C4H9NO2 103,0633 : C03665 : 2-Amino-2-methylprop…	0.715955	3.6938e-08	7741737	8135312	8753998	8845887	8749121	9639450	8900706	8891275	9381388	9905584	9807832	10674484	5864909	6532569	6612473	6946171	6696764	6289332	6704710	6582850	8.84811	4.98477		3.50568	0.738361	6.84727	0.0749633	3.84366	5.98385		7.61618	3.48059	4.43702	1.29697
M105T451	105.02	106.027	7.52057	-	4::Glyceric acid::M-H:: 280	106,0266 : C00258 : D-Glycerate : C3H6O4	5.24528	2.22324e-06	66998.8	95600.3	99287.7	99275.5	90330.3	97507.4	64095.2	58176.5	82227.6	78085.7	128755	144333	460224	527432	627383	585585	414687	431292	431692	384588	27.5565	18.1088		24.8763	0.00869104	5.40352	6.8457	3.65382	8.06713		9.62356	4.87321	2.77579	8.16065
M106T725	106.05	105.042	12.086	+	1::L-Serine::M+H::	105,0426 : C00065 : L-Serine : C3H7NO3 105,0426 : C00716 : DL-Serine : C3H7NO3 105,0426 : C00740 : D-Serine : C3H7NO3	0.66166	0.0169162	1.18991e+06	1.24156e+06	457896	418759	573687	617452	791278	714660	423692	441419	622058	610780	466868	511124	381865	374124	438131	400884	497515	503841	41.2201	12.5611		3.00374	6.3136	5.19612	7.19512	2.89775	1.29366		6.39954	1.44827	6.27823	0.893377
M110T222	110.06	109.053	3.69832	+	1::4-Aminophenol::M+H:: 490 1::2-Aminophenol::M+H:: 491 1::3-Hydroxy-N-methylpyridinium::M+H:: 2200 1::NICOTINYL::M+H::44459 1::2-ACETYLPYRROLE::M+H::44637 1::Hydroxylaminobenzene::M+H::65817 1::m-Aminophenol::M+H::66287	109,0528 : C01987 : 2-Aminophenol : C6H7NO 109,0528 : C02372 : 4-Hydroxyaniline : C6H7NO 109,0528 : C02720 : Hydroxylaminobenzene : C6H7NO 109,0528 : C05058 : m-Aminophenol : C6H7NO	5.93992	2.65742e-08	118642	111864	61181.8	87049.6	56151.1	39562.1	119893	65697.7	116436	38202.9	84263.2	126085	412727	427121	548434	545623	527570	453488	571725	572374	38.3052	12.9509		4.15851	24.6793	24.5112	41.2972	71.5461	28.1177		2.4239	0.36329	10.679	0.0802133
M111T672	110.986	111.993	11.2018	-	4::Hydroxymethylphosphonate::M-H::63590	111,9925 : C06455 : Hydroxymethylphosphonate : CH5O4P	5.37818	0.00235924	69613.6	75129.4	87428.4	83573.9	96153.8	80418.6	70917.8	94338.2	74539.3	83756.6	112218	110417	704526	793306	293665	256263	582376	608756	273794	210829	16.4977	49.6413		5.38927	3.18774	12.6027	20.0425	8.23472	1.14418		8.3824	9.61819	3.13207	18.3741
M112T459	112.05	111.043	7.64323	+	1::Cytosine::M+H::283	111,0433 : C00380 : Cytosine : C4H5N3O	1.70906	0.000112548	263185	275058	169216	205791	244132	265779	339788	329774	196384	217503	366240	415382	544112	467282	340026	346008	550488	523828	462768	512015	27.3674	17.854		3.11935	13.7929	6.00383	2.11524	7.21621	8.8915		10.743	1.23312	3.50954	7.14479
M115T786	115.004	116.011	13.1019	-	4::Fumaric acid::M-H:: 3242	116,011 : C00122 : Fumarate : C4H4O4 116,011 : C01384 : Maleic acid : C4H4O4 116,011 : C02150 : Formylpyruvate : C4H4O4	1.509	0.0116943	5.2007e+06	5.5621e+06	6.81695e+06	7.06696e+06	5.50247e+06	5.55332e+06	6.39435e+06	7.11015e+06	8.04818e+06	8.00093e+06	6.7876e+06	6.89506e+06	1.33965e+07	1.42492e+07	7.26993e+06	6.98148e+06	1.07213e+07	1.08368e+07	7.90952e+06	8.0477e+06	14.5517	28.3701		4.74876	2.54666	0.650488	7.49598	0.416313	1.11059		4.36208	2.8623	0.757319	1.22466
M115T232	115.04	116.048	3.86025	-	4::&alpha;-ketoisovaleric acid::M-H:: 120 4::Levulinic acid::M-H:: 2195 4::2-keto valeric acid::M-H:: 3243 4::Methyl acetoacetate::M-H:: 4202 4::3-keto valeric acid::M-H::35702 4::5-oxo-pentanoic acid::M-H::35847 4::2methyl-3-ketovaleric acid::M-H::45873	116,0473 : C00141 : 3-Methyl-2-oxobutanoic acid : C5H8O3 116,0473 : C02233 : 3-Oxopentanoic acid : C5H8O3 116,0473 : C03273 : 5-Oxopentanoate : C5H8O3 116,0473 : C06255 : 2-Oxopentanoic acid : C5H8O3	87.7711	0.000330846	253321	400714	506214	467627	545788	551640	592728	617747	501284	291676	845728	306746	3.52788e+07	5.16778e+07	2.07781e+07	1.85545e+07	6.63211e+07	6.77154e+07	4.36546e+07	4.01536e+07	33.5903	42.951		31.8707	5.60365	0.754133	2.92303	37.3829	66.139		26.6703	7.99526	1.47118	5.90779
M115T719	115.041	116.048	11.9807	-	4::&alpha;-ketoisovaleric acid::M-H:: 120 4::Levulinic acid::M-H:: 2195 4::2-keto valeric acid::M-H:: 3243 4::Methyl acetoacetate::M-H:: 4202 4::3-keto valeric acid::M-H::35702 4::5-oxo-pentanoic acid::M-H::35847 4::2methyl-3-ketovaleric acid::M-H::45873	116,0473 : C00141 : 3-Methyl-2-oxobutanoic acid : C5H8O3 116,0473 : C02233 : 3-Oxopentanoic acid : C5H8O3 116,0473 : C03273 : 5-Oxopentanoate : C5H8O3 116,0473 : C06255 : 2-Oxopentanoic acid : C5H8O3	59.2116	7.14517e-06	15429.7	155805	123649	90739.9	116299	88979.7	160098	187838	195370	98633.7	142032	115364	8.94375e+06	9.29851e+06	4.70626e+06	4.7528e+06	8.03979e+06	8.01202e+06	7.65628e+06	7.41686e+06	39.6765	23.6017		115.935	21.7085	18.8207	11.2754	46.5319	14.6522		2.75027	0.695733	0.244652	2.24627
M115T182	115.041	116.048	3.03102	-	3-Methyl-2-oxobutanoic acid	116,0473 : C00141 : 3-Methyl-2-oxobutanoic acid : C5H8O3 116,0473 : C02233 : 3-Oxopentanoic acid : C5H8O3 116,0473 : C03273 : 5-Oxopentanoate : C5H8O3 116,0473 : C06255 : 2-Oxopentanoic acid : C5H8O3	1.14076	0.31974	849209	911878	962470	995614	959209	998532	887971	969545	907343	921993	1.28598e+06	1.25692e+06	1.69689e+06	1.66835e+06	849540	1.0216e+06	1.08278e+06	1.05394e+06	917660	764349	13.8859	31.4734		5.03256	2.39379	2.84059	6.21064	1.13256	1.61629		1.19932	13.0045	1.9086	12.8902
M116T451	116.036	117.043	7.51104	-	4::L-Aspartic acid b-semialdehyde::M-H:: 3244 4::Aceturic acid::M-H:: 4230 4::2S-amino-3-oxo-butanoic acid::M-H::35855 4::2-Amino-3-oxobutanoate::M-H::65931	117,0426 : C00441 : L-Aspartate 4-semialdehyde : C4H7NO3 117,0426 : C03214 : 2-Amino-3-oxobutanoate : C4H7NO3 117,0426 : C03508 : L-2-Amino-3-oxobutanoic acid : C4H7NO3 117,0426 : C20250 : (Z)-2-Methylperoxyaminoacrylate : C4H7NO3	2.48777	3.22126e-05	353595	373105	252770	269970	324536	318336	330565	405813	263637	294634	447904	429248	1.04124e+06	1.07291e+06	825307	777336	844832	925782	666094	586878	19.1768	20.0885		3.79669	4.65312	1.36393	14.4515	7.85208	3.00784		2.11832	4.23307	6.46561	8.94101
M116T559_2	116.07	115.063	9.31865	+	2::L-Proline::M+H:: 29	115,0633 : C00148 : L-Proline : C5H9NO2 115,0633 : C00763 : D-Proline : C5H9NO2 115,0633 : C16435 : Proline : C5H9NO2 115,0633 : C18170 : 3-Acetamidopropanal : C5H9NO2	2.36608	1.47431e-16	3.40334e+07	3.54834e+07	2.61282e+07	2.61125e+07	2.81701e+07	2.87353e+07	3.42696e+07	3.14498e+07	2.74806e+07	2.69621e+07	3.57698e+07	3.59791e+07	7.22537e+07	7.4115e+07	7.07893e+07	6.91038e+07	7.60655e+07	7.60755e+07	7.21556e+07	7.39807e+07	12.9903	3.3668		2.94989	0.0424674	1.40473	6.06786	1.34699	0.41269		1.79832	1.70395	0.00934001	1.76628
M117T736_2	117.02	118.027	12.2749	-	3::Succinic acid::M-H:: 114 3::Methylmalonic acid::M-H:: 3712 3::Erythrono-1,4-lactone::M-H:: 5338 3::Threonolactone::M-H:: 5888 3::2(3H)-Furanone, dihydro-3,4-dihydroxy::M-H:: 6695 3::Methyl oxalate::M-H::68670	118,0266 : C00042 : Succinate : C4H6O4 118,0266 : C02170 : Methylmalonate : C4H6O4 118,0266 : C10900 : Methyl oxalate : C4H6O4	0.073375	2.67697e-08	3.45481e+08	4.09995e+08	4.98275e+08	5.0561e+08	3.97859e+08	3.62257e+08	3.94426e+08	4.44458e+08	6.94639e+08	6.73859e+08	5.41457e+08	5.18914e+08	4.60129e+07	5.0966e+07	2.89102e+07	2.84901e+07	3.6149e+07	3.64763e+07	2.96698e+07	2.64177e+07	23.5643	25.2767		12.0767	1.03324	6.62382	8.43451	2.14739	3.00652		7.22297	1.03519	0.637379	8.20018
M117T1125	117.102	116.095	18.7573	+	1::5-Aminopentanamide::M+H::62837 1::&delta;-Valerolactam::M+NH4::62467 1::N-Methyl-2-pyrrolidinone::M+NH4::68859 1::(2R)-2-Hydroxy-2-methylbutanenitrile::M+NH4::72565	116,095 : C00990 : 5-Aminopentanamide : C5H12N2O	1.3567	0.0207512	1.09773e+06	1.12362e+06	745436	711661	843836	887936	1.27801e+06	1.10265e+06	773416	739351	1.25798e+06	1.26455e+06	1.82312e+06	1.69292e+06	896689	932032	1.39409e+06	1.37175e+06	1.27665e+06	1.30909e+06	22.7069	24.1487		1.64772	3.2781	3.60134	10.4173	3.18459	0.368477		5.23681	2.73321	1.14238	1.77443
M118T525	118.086	117.079	8.7497	+	2::L-Valine::M+H:: 35	117,079 : C00183 : L-Valine : C5H11NO2 117,079 : C00431 : 5-Aminopentanoate : C5H11NO2 117,079 : C00719 : Betaine : C5H11NO2 117,079 : C01799 : D-Norvaline : C5H11NO2 117,079 : C01826 : L-Norvaline : C5H11NO2 117,079 : C03571 : 2-Amino-2-methylbutanoate : C5H11NO2 117,079 : C06417 : D-Valine : C5H11NO2 117,079 : C07457 : Amyl nitrite : C5H11NO2 117,079 : C15987 : 4-Methylaminobutyrate : C5H11NO2 …	1.65032	4.80421e-10	1.75976e+07	1.87922e+07	1.29255e+07	1.26171e+07	1.41198e+07	1.47741e+07	1.73988e+07	1.59248e+07	1.35983e+07	1.40067e+07	1.77916e+07	1.75868e+07	2.59785e+07	2.6512e+07	2.63311e+07	2.47281e+07	2.6448e+07	2.54143e+07	2.52057e+07	2.52696e+07	13.9075	2.60244		4.64244	1.70766	3.20224	6.25559	2.09249	0.818652		1.43726	4.43998	2.81878	0.17905
M118T461	118.086	117.079	7.6819	+	betaine	117,079 : C00183 : L-Valine : C5H11NO2 117,079 : C00431 : 5-Aminopentanoate : C5H11NO2 117,079 : C00719 : Betaine : C5H11NO2 117,079 : C01799 : D-Norvaline : C5H11NO2 117,079 : C01826 : L-Norvaline : C5H11NO2 117,079 : C03571 : 2-Amino-2-methylbutanoate : C5H11NO2 117,079 : C06417 : D-Valine : C5H11NO2 117,079 : C07457 : Amyl nitrite : C5H11NO2 117,079 : C15987 : 4-Methylaminobutyrate : C5H11NO2 …	1.3557	0.0812003	1.43442e+07	9.37035e+06	4.89964e+06	4.98418e+06	4.32771e+06	4.82843e+06	5.185e+06	5.01279e+06	1.04666e+07	4.86811e+06	1.14995e+07	6.24397e+06	8.62603e+06	1.38929e+07	1.44325e+07	8.45841e+06	8.43558e+06	8.18487e+06	7.7764e+06	7.94738e+06	46.8636	28.4005		29.6617	1.20963	7.73385	2.38811	51.6309	41.8882		33.0767	36.9083	2.13323	1.5378
M120T630	120.065	119.058	10.4961	+	threonine	119,0582 : C00188 : L-Threonine : C4H9NO3 119,0582 : C00263 : L-Homoserine : C4H9NO3 119,0582 : C00820 : D-Threonine : C4H9NO3 119,0582 : C02115 : 2-Methylserine : C4H9NO3 119,0582 : C03678 : 4-Amino-3-hydroxybutanoate : C4H9NO3 119,0582 : C05519 : L-Allothreonine : C4H9NO3 119,0582 : C11108 : (-)-erythro-(2R,3R)-Dihydroxybutylamide : C4H9NO3 119,0582 : C12317 : D-Allothreonine : C4H9NO3	1.14533	0.147922	5.33971e+06	5.6492e+06	3.0583e+06	3.08135e+06	4.59583e+06	3.94326e+06	4.85162e+06	4.39151e+06	3.75854e+06	3.17041e+06	5.29724e+06	5.38372e+06	5.59663e+06	5.92281e+06	3.67529e+06	3.58202e+06	5.59103e+06	5.2557e+06	5.28533e+06	5.19341e+06	21.9186	17.6914		3.98291	0.530863	10.8076	7.03983	12.0039	1.14503		4.00445	1.81756	4.37206	1.2406
M120T693_2	120.065	119.058	11.5539	+	homoserine	119,0582 : C00188 : L-Threonine : C4H9NO3 119,0582 : C00263 : L-Homoserine : C4H9NO3 119,0582 : C00820 : D-Threonine : C4H9NO3 119,0582 : C02115 : 2-Methylserine : C4H9NO3 119,0582 : C03678 : 4-Amino-3-hydroxybutanoate : C4H9NO3 119,0582 : C05519 : L-Allothreonine : C4H9NO3 119,0582 : C11108 : (-)-erythro-(2R,3R)-Dihydroxybutylamide : C4H9NO3 119,0582 : C12317 : D-Allothreonine : C4H9NO3	1.06838	0.292023	1.12671e+07	1.18102e+07	8.95192e+06	9.10159e+06	1.05174e+07	1.05028e+07	1.29115e+07	1.20181e+07	1.00975e+07	1.02173e+07	1.49463e+07	1.49827e+07	1.31373e+07	1.32309e+07	1.03778e+07	1.0227e+07	1.28774e+07	1.24824e+07	1.25398e+07	1.29377e+07	17.5159	9.94429		3.32867	1.17242	0.0982769	5.06821	0.834071	0.171812		0.502054	1.03486	2.20286	2.20845
M123T244	123.055	122.048	4.0686	+	nicotinamide	122,048 : C00153 : Nicotinamide : C6H6N2O 122,048 : C01950 : Picolinamide : C6H6N2O 122,048 : C02421 : Isonicotineamide : C6H6N2O	0.865886	0.449214	139130	159196	471866	495066	408511	424156	242698	249200	59014	55752.6	429694	403463	286827	317222	221017	200693	319652	290223	177370	229186	55.1968	21.508		9.51248	3.39318	2.65713	1.86934	4.01885	4.45253		7.11601	6.81567	6.82426	18.0242
M125T932	125.025	126.032	15.5416	-		126,0317 : C01108 : 1,2,3-Trihydroxybenzene : C6H6O3 126,0317 : C02183 : Phloroglucinol : C6H6O3 126,0317 : C02752 : Triacetate lactone : C6H6O3 126,0317 : C02814 : Benzene-1,2,4-triol : C6H6O3 126,0317 : C11101 : 5-Hydroxymethyl-2-furaldehyde : C6H6O3 126,0317 : C11918 : Maltol : C6H6O3	1.13884	0.187128	268617	279235	249538	262315	282405	363771	370649	250875	309581	247844	361394	430669	341622	383760	308110	226197	322839	475249	372464	361366	19.7606	20.3625		2.74068	3.53015	17.8077	27.2534	15.6632	12.3689		8.21539	21.6807	27.007	2.13889
M127T441	127.05	126.043	7.6	+	1::Thymine::M+H:: 290 1::Imidazoleacetic acid::M+H::6445	126,0429 : C00178 : Thymine : C5H6N2O2 126,0429 : C02835 : Imidazole-4-acetate : C5H6N2O2	6.29781	4.06871e-06	100736	50866.4	101596	116269	54239.5	32602.6	63950.8	39240.2	20634.7	26585.2	109936	83718.8	313516	356969	499050	511618	494705	510160	338624	335766	51.6485	21.5544		46.5203	9.52472	35.2354	33.8654	17.8216	19.146		9.16545	1.75865	2.17515	0.599406
M127T1379	127.098	126.09	22.9872	+		NO RESULT	1.46824	0.132544	190957	185986	43997.6	35149.8	82155.8	40594	93451.7	124842	92690.6	86906.8	153118	148242	253724	215681	68715.4	58521.1	228421	190139	123594	112234	50.9415	48.1017		1.86476	15.8094	47.8838	20.3361	4.55437	2.28825		11.4617	11.3308	12.9347	6.81265
M129T746	129.02	130.027	12.4345	-	3::1,1-Cyclopropanedicarboxylic acid::M-H:: 3714 3::Mesaconic acid::M-H:: 4130 3::Glutaconic acid::M-H:: 5593 3::Citraconic acid::M-H:: 5607 3::Itaconic acid::M-H::44764 3::2,5-Dioxopentanoate::M-H::63190 3::4,5-Dioxopentanoate::M-H::63942 3::Acetylpyruvate::M-H::65719	130,0266 : C00433 : 2,5-Dioxopentanoate : C5H6O4 130,0266 : C00490 : Itaconate : C5H6O4 130,0266 : C01732 : Mesaconate : C5H6O4 130,0266 : C02132 : Acetylpyruvate : C5H6O4 130,0266 : C02214 : (E)-Glutaconate : C5H6O4 130,0266 : C02226 : 2-Methylmaleate : C5H6O4 130,0266 : C02800 : 4,5-Dioxopentanoate : C5H6O4	inf	4.65984e-06	0	0	0	0	0	0	0	0	0	0	0	0	535434	594738	357820	305298	543735	503047	386063	423279	0	22.5056		0	0	0	0	0	0		7.42091	11.2011	5.49711	6.50297
M129T1029	129.02	130.027	17.1572	-		130,0266 : C00433 : 2,5-Dioxopentanoate : C5H6O4 130,0266 : C00490 : Itaconate : C5H6O4 130,0266 : C01732 : Mesaconate : C5H6O4 130,0266 : C02132 : Acetylpyruvate : C5H6O4 130,0266 : C02214 : (E)-Glutaconate : C5H6O4 130,0266 : C02226 : 2-Methylmaleate : C5H6O4 130,0266 : C02800 : 4,5-Dioxopentanoate : C5H6O4	0.927592	0.75509	691895	750607	614751	593784	648238	699453	694087	693709	653892	618202	927452	882238	264533	269097	978640	980500	291419	172886	1.13302e+06	1.14666e+06	14.6334	67.0119		5.75602	2.45356	5.37431	0.0385519	3.96777	3.53332		1.20975	0.134279	36.1035	0.846624
M129T359	129.066	128.058	5.98637	+	1::Hydrouracil (Dihydrothymine)::M+H:: 291 1::L-&gamma;-Cyano-&gamma;-aminobutyric acid::M+H:: 3250 1::4-amino-4-cyano-butanoic acid::M+H::35947 1::2-amino-4-cyano-butanoic acid::M+H::35948 1::Pyrrole-2-carboxylic acid::M+NH4:: 3787 1::2,3-Dihydroxy-pyridine::M+NH4::44697 1::2,6-Dihydroxypyridine::M+NH4::63881 1::2,5-Dihydroxypyridine::M+NH4::63886 1::3,4-Dihydroxypyridine::M+NH4::65866 1::3-Hydr…	128,0586 : C00906 : 5,6-Dihydrothymine : C5H8N2O2 128,0586 : C05715 : gamma-Amino-gamma-cyanobutanoate : C5H8N2O2 128,0586 : C05717 : alpha-Amino-gamma-cyanobutanoate : C5H8N2O2	9.80474	5.98946e-12	725345	725814	384119	371232	377165	399715	769142	671618	438879	453503	484693	487828	5.02829e+06	5.06402e+06	5.04863e+06	5.08603e+06	4.95615e+06	4.78239e+06	5.40131e+06	5.74153e+06	29.2296	5.79778		0.0457246	2.4127	4.10486	9.57272	2.31754	0.455886		0.500654	0.521823	2.52335	4.31802
M129T1345	129.102	128.095	22.418	+	2::L-Lysine 1,6-lactam::M+H::65848 2::D-2-Amino-hexano-6-lactam::M+H::66307 2::(S)-Piperidine-2-carboxamide::M+H::73373 2::N-Vinyl-2-pyrrolidone::M+NH4::73224	128,095 : C02837 : L-Lysine 1,6-lactam : C6H12N2O 128,095 : C05328 : D-2-Amino-hexano-6-lactam : C6H12N2O 128,095 : C19809 : (S)-Piperidine-2-carboxamide : C6H12N2O	1.52415	0.000314322	1.41027e+07	1.44715e+07	5.95859e+06	6.01819e+06	1.02697e+07	1.04982e+07	1.63956e+07	1.43765e+07	6.84277e+06	6.48945e+06	1.34882e+07	1.3285e+07	1.82788e+07	1.73863e+07	1.34425e+07	1.5598e+07	1.65724e+07	1.63567e+07	1.74307e+07	1.9259e+07	34.8622	10.5441		1.82499	0.70386	1.55561	9.27936	3.7479	1.07379		3.53918	10.4969	0.926589	7.0473
M130T452	130.097	129.09	7.54001	+	2::4-Guanidinobutanal::M+H::63476 2::(R)-Piperazine-2-carboxamide::M+H::73352 2::(S)-Piperazine-2-carboxamide::M+H::73356	129,0902 : C02647 : 4-Guanidinobutanal : C5H11N3O 129,0902 : C19778 : (R)-Piperazine-2-carboxamide : C5H11N3O 129,0902 : C19782 : (S)-Piperazine-2-carboxamide : C5H11N3O	9.52942	1.33817e-05	79427.2	67961.2	46852.1	17561	36623.4	42714.6	75852	98463.5	27326.6	53591.5	62787.8	52465.5	487757	490835	415783	416372	490953	450033	699922	751619	41.9332	24.3966		11.0018	64.3098	10.8577	18.3446	45.9035	12.6659		0.444889	0.0999988	6.14983	5.03677
M131T202	131.035	132.043	3.36854	-		132,0423 : C00489 : Glutarate : C5H8O4 132,0423 : C00900 : 2-Acetolactate : C5H8O4 132,0423 : C02674 : Deoxyribonolactone : C5H8O4 132,0423 : C03589 : 4-Hydroxy-2-oxopentanoate : C5H8O4 132,0423 : C04106 : 2-(Hydroxymethyl)-4-oxobutanoate : C5H8O4 132,0423 : C04181 : 3-Hydroxy-3-methyl-2-oxobutanoic acid : C5H8O4 132,0423 : C06010 : (S)-2-Acetolactate : C5H8O4 132,0423 : C11838 : (4S)-4,5-Dihydro…	0.80184	0.294699	579837	652934	452979	506227	1.19576e+06	1.20841e+06	554952	618083	540053	551239	1.77001e+06	1.69542e+06	934137	1.07846e+06	520971	461765	627842	705711	649618	541313	55.6414	30.94		8.38551	7.8507	0.74417	7.61112	1.4497	3.04375		10.141	8.52003	8.25789	12.8612
M131T295	131.07	130.063	4.9154	+	1::4-Methyl-2-oxovaleric acid::M+H:: 121 1::2-oxo-3-methylvaleric acid::M+H:: 122 1::2-Ketohexanoic acid::M+H:: 4144 1::2-Methyl-3-ketovaleric acid::M+H:: 5397 1::3-Methyl-2-oxovaleric acid::M+H:: 5478 1::Ketoleucine::M+H:: 5663 1::4,5-dihydroxyhexanoic acid lactone::M+H:: 6526 1::(R)-3-methyl-2-oxo-Pentanoic acid::M+H:: 7072 1::3-oxo-4-methyl-pentanoic acid::M+H::34691 1::3-keto-n-caproic acid::…	130,063 : C00233 : 4-Methyl-2-oxopentanoate : C6H10O3 130,063 : C00671 : (S)-3-Methyl-2-oxopentanoic acid : C6H10O3 130,063 : C00902 : 2-Oxohexanoic acid : C6H10O3 130,063 : C01012 : (R)-Pantolactone : C6H10O3 130,063 : C02122 : 3-Oxohexanoic acid : C6H10O3 130,063 : C02129 : 5-Oxohexanoic acid : C6H10O3 130,063 : C03241 : 6-Hydroxyhexan-6-olide : C6H10O3 130,063 : C03465 : 3-Methyl-2-oxopentanoa…	33.9542	1.08165e-09	18949.2	11361.6	6397.14	2006.82	2006.82	3354.06	3955.72	14826.5	8211.51	9507.44	27220.3	16308.9	366380	374061	355377	342417	396823	339618	321130	313478	75.1846	7.90229		35.4011	73.88	35.5404	81.8519	10.3433	35.4498		1.4671	2.62672	10.9852	1.7051
M131T692	131.081	130.074	11.5306	+	1::Cucurbitine::M+H::68147 1::(R)-Piperazine-2-carboxylic acid::M+H::73354 1::(S)-Piperazine-2-carboxylic acid::M+H::73357 2::1-Pyrroline-5-carboxylic acid::M+NH4:: 3240 2::DL-Propargylglycine::M+NH4::45299 2::1-Pyrroline-2-carboxylic acid::M+NH4::58576 2::(S)-1-Pyrroline-5-carboxylate::M+NH4::63418 2::Glutarimide::M+NH4::66616	130,0742 : C10140 : Cucurbitine : C5H10N2O2 130,0742 : C19780 : (R)-Piperazine-2-carboxylic acid : C5H10N2O2 130,0742 : C19783 : (S)-Piperazine-2-carboxylic acid : C5H10N2O2	0.219957	0.00154952	1.12716e+06	1.20352e+06	456858	484790	287822	285148	1.59231e+06	1.40721e+06	555431	577067	379187	352195	106839	127646	188303	229065	138716	134640	169981	181833	64.7875	24.9633		4.63376	4.19508	0.660186	8.72699	2.70176	5.21924		12.5494	13.8119	2.10867	4.76452
M132T460	132.102	131.094	7.66802	+	leucine	131,0946 : C00123 : L-Leucine : C6H13NO2 131,0946 : C00407 : L-Isoleucine : C6H13NO2 131,0946 : C01570 : D-Leucine : C6H13NO2 131,0946 : C01933 : L-Norleucine : C6H13NO2 131,0946 : C02378 : 6-Aminohexanoate : C6H13NO2 131,0946 : C02486 : (3R)-beta-Leucine : C6H13NO2 131,0946 : C06418 : D-Isoleucine : C6H13NO2 131,0946 : C08263 : beta-Alaninebetaine : C6H13NO2 131,0946 : C16434 : Isoleucine : C6H1…	1.1019	0.322485	1.07282e+07	1.17684e+07	5.10786e+06	5.10109e+06	6.40305e+06	6.61249e+06	8.08422e+06	7.27592e+06	5.44551e+06	5.65741e+06	7.85013e+06	7.97985e+06	9.15156e+06	9.19705e+06	6.49348e+06	6.23227e+06	8.44844e+06	8.09858e+06	8.36864e+06	8.665e+06	29.1088	13.9431		6.53903	0.0938622	2.27568	7.44209	2.69899	1.15882		0.350571	2.90279	2.99014	2.46057
M132T434	132.102	131.094	7.2256	+	2::L-Isoleucine::M+H:: 23 2::L-Leucine::M+H:: 24 2::L-Alanine, N-propyl-::M+H:: 2074 2::aminocaproic acid::M+H:: 3926 2::L-Norleucine::M+H:: 6334 2::2S-Amino-3S-methylpentanoic acid::M+H::45881 2::2-Amino-4-methylpentanoic acid::M+H::45882 2::L-Alloisoleucine::M+H::58006 2::Beta-Leucine::M+H::58169 2::DL-&beta;-Leucine::M+H::64934 2::beta-Alaninebetaine::M+H::66871 2::Isoleucine::M+H::71198 2::N,…	131,0946 : C00123 : L-Leucine : C6H13NO2 131,0946 : C00407 : L-Isoleucine : C6H13NO2 131,0946 : C01570 : D-Leucine : C6H13NO2 131,0946 : C01933 : L-Norleucine : C6H13NO2 131,0946 : C02378 : 6-Aminohexanoate : C6H13NO2 131,0946 : C02486 : (3R)-beta-Leucine : C6H13NO2 131,0946 : C06418 : D-Isoleucine : C6H13NO2 131,0946 : C08263 : beta-Alaninebetaine : C6H13NO2 131,0946 : C16434 : Isoleucine : C6H1…	1.23319	0.0260353	1.28516e+07	1.26963e+07	6.46057e+06	6.31866e+06	6.6042e+06	6.70671e+06	8.88653e+06	8.1851e+06	6.33561e+06	6.28424e+06	8.27751e+06	8.34146e+06	1.10552e+07	1.14639e+07	8.64533e+06	8.34705e+06	1.04604e+07	1.02307e+07	1.0115e+07	1.02086e+07	28.8083	10.6942		0.859583	1.57038	1.08911	5.81059	0.575691	0.544174		2.56699	2.48255	1.56963	0.651312
M133T788_2	133.015	134.022	13.1376	-	3::Malic acid::M-H:: 118	134,0215 : C00149 : (S)-Malate : C4H6O5 134,0215 : C00497 : (R)-Malate : C4H6O5 134,0215 : C00711 : Malate : C4H6O5 134,0215 : C03064 : 3-Dehydro-L-threonate : C4H6O5	2.04695	0.000811794	1.94932e+07	2.07521e+07	2.87376e+07	2.66626e+07	2.26324e+07	2.21357e+07	2.23294e+07	2.3881e+07	2.61225e+07	2.63895e+07	2.56289e+07	2.568e+07	6.56175e+07	6.84084e+07	3.8825e+07	3.76299e+07	5.39582e+07	5.55516e+07	3.94491e+07	3.69117e+07	11.3994	26.2961		4.4237	5.29698	1.56914	4.74851	0.719136	0.141003		2.94498	2.21066	2.0577	4.69946
M133T203	133.051	134.058	3.38193	-	3::2,3-dihydroxy-3-methylbutyric acid::M-H:: 3257 3::2-Deoxy-D-Ribose::M-H:: 3258 3::2,3-Dihydroxyvaleric acid::M-H:: 5410 3::1-Deoxy-D-xylulose::M-H:: 6138 3::(R)-2,3-Dihydroxy-isovalerate::M-H::62808 3::1-Deoxy-D-xylulose::M-H::63866 3::2,3-Dihydroxy-3-methylbutanoate::M-H::63891 3::2-Deoxy-L-arabinose::M-H::65830 3::2-Deoxy-alpha-D-ribopyranose::M-H::66925 3::2,3-dihydroxy-valeric acid::M-H::7…	134,0579 : C01801 : Deoxyribose : C5H10O4 134,0579 : C02783 : 2-Deoxy-L-arabinose : C5H10O4 134,0579 : C04039 : 2,3-Dihydroxy-3-methylbutanoate : C5H10O4 134,0579 : C04272 : (R)-2,3-Dihydroxy-3-methylbutanoate : C5H10O4 134,0579 : C06257 : 1-Deoxy-D-xylulose : C5H10O4 134,0579 : C08347 : 2-Deoxy-alpha-D-ribopyranose : C5H10O4	2.19687	0.000315441	1.2015e+06	1.35554e+06	1.12011e+06	1.09641e+06	1.43682e+06	1.44237e+06	1.28648e+06	1.37989e+06	1.11769e+06	1.16569e+06	2.08692e+06	1.93158e+06	4.03455e+06	4.19383e+06	2.24979e+06	2.14778e+06	3.20317e+06	3.23191e+06	2.73769e+06	2.54407e+06	22.983	25.2789		8.51972	1.51251	0.27273	4.95479	2.97264	5.46667		2.73752	3.28058	0.631815	5.18441
M133T1167	133.097	132.09	19.4531	+	ornithine	132,0899 : C00077 : L-Ornithine : C5H12N2O2 132,0899 : C00515 : D-Ornithine : C5H12N2O2 132,0899 : C01602 : Ornithine : C5H12N2O2 132,0899 : C03943 : (2R,4S)-2,4-Diaminopentanoate : C5H12N2O2	0.895477	0.542029	2.20352e+06	2.30598e+06	995555	1.0135e+06	3.32862e+06	4.00635e+06	1.76573e+06	1.5857e+06	1.21958e+06	1.50231e+06	3.32033e+06	3.70188e+06	2.50911e+06	2.92245e+06	1.12989e+06	1.29154e+06	2.1198e+06	2.2994e+06	1.82052e+06	1.99547e+06	48.2322	29.7429		3.21299	1.26298	13.0668	7.59684	14.6895	7.68403		10.7623	9.44078	5.74744	6.4834
M134T697	134.045	133.037	11.61	+	2::L-Aspartic Acid::M+H:: 15	133,0375 : C00049 : L-Aspartate : C4H7NO4 133,0375 : C00402 : D-Aspartate : C4H7NO4 133,0375 : C16433 : Aspartate : C4H7NO4 133,0375 : C19911 : Iminodiacetate : C4H7NO4	0.658287	0.000874901	1.85585e+06	2.01481e+06	1.20542e+06	1.23351e+06	1.51708e+06	1.52669e+06	1.84571e+06	1.66484e+06	1.36951e+06	1.44886e+06	2.29767e+06	2.23905e+06	1.31323e+06	1.34771e+06	693303	654027	1.18363e+06	1.1776e+06	1.22852e+06	1.27526e+06	21.8354	24.8245		5.80772	1.62875	0.446818	7.28647	3.98162	1.82723		1.83279	4.12253	0.361337	2.64025
M134T364	134.048	135.055	6.05969	-	4::Adenine::M-H::85	135,0545 : C00147 : Adenine : C5H5N5	0.0372025	0.000299456	464874	492156	48173.4	45761.8	171270	174939	371478	407627	102461	106784	347904	376756	3488.69	3488.69	6075.2	13528.1	3759.03	14383	14221.3	18193.9	64.3109	62.5638		4.03142	3.63079	1.49875	6.5616	2.92137	5.63058		0	53.7665	82.8162	17.3319
M135T810	135.091	134.084	13.4974	+	2::Indole::M+NH4:: 286 2::4-Ethynylaniline::M+NH4:: 4113 2::Phenylacetonitrile::M+NH4::63616	NO RESULT	26.2755	4.11033e-05	5797.87	2500	5845.92	2500	10520.6	3170.68	3239.06	8820.17	2671.48	6016.74	3545.04	14599.2	127436	111430	256674	155192	136226	162598	119268	143819	65.9021	30.2466		56.2059	56.6966	75.9193	65.4509	54.4519	86.1592		9.47648	34.8458	12.4809	13.1978
M136T380	136.041	137.048	6.3359	-	3::p-Aminobenzoic acid::M-H:: 3261	137,0477 : C00108 : Anthranilate : C7H7NO2 137,0477 : C00568 : 4-Aminobenzoate : C7H7NO2 137,0477 : C01004 : N-Methylnicotinate : C7H7NO2 137,0477 : C14394 : 4-Nitrotoluene : C7H7NO2 137,0488 : C15533 : 4-Fluoro-L-threonine : C4H8FNO3 137,0477 : C19486 : 3-Nitrotoluene : C7H7NO2 137,0477 : C19597 : 2-Nitrotoluene : C7H7NO2	4.45619	0.0012569	30845	20623.1	29542.3	19125.6	37892.7	22875.4	31742.8	27510.7	18520.9	28483	34141.8	36403.3	168911	212483	65329.2	44646	121952	130331	138868	120737	23.4778	42.4582		28.0872	30.2693	34.9488	10.101	29.9733	4.53366		16.1565	26.5973	4.69705	9.87687
M136T868	136.062	135.054	14.4672	+	2::Adenine::M+H::85	135,0545 : C00147 : Adenine : C5H5N5	0.610776	5.01198e-05	4.63428e+06	5.22107e+06	3.25477e+06	3.29917e+06	4.29676e+06	4.27566e+06	5.77768e+06	4.70934e+06	3.57748e+06	3.47144e+06	5.72686e+06	5.62561e+06	1.8879e+06	2.17431e+06	3.34541e+06	2.99837e+06	2.59989e+06	2.78075e+06	2.97058e+06	3.17781e+06	21.2161	18.212		8.42021	0.958074	0.348006	14.407	2.12753	1.26126		9.97111	7.73653	4.75356	4.76654
M137T396	137.046	136.038	6.59742	+	hypoxanthine	136,0385 : C00262 : Hypoxanthine : C5H4N4O	1.05807	0.651905	4.96919e+06	4.88975e+06	3.8937e+06	3.81451e+06	4.67786e+06	4.55532e+06	4.39364e+06	4.14124e+06	3.29565e+06	3.33062e+06	6.24261e+06	6.15442e+06	6.58395e+06	6.61627e+06	2.9429e+06	2.84274e+06	4.75514e+06	4.75745e+06	4.81146e+06	5.03359e+06	21.0117	29.315		1.13953	1.45278	1.87698	4.18229	0.746301	1.00614		0.346306	2.44807	0.0343698	3.19074
M137T980	137.107	136.1	16.3271	+	2::Betahistine::M+H:: 1304 2::Phenelzine::M+H:: 1811 2::N,N-Dimethyl-1,4-phenylenediamine::M+H::66134	136,1 : C04203 : N,N-Dimethyl-1,4-phenylenediamine : C8H12N2 136,1 : C07430 : Phenelzine : C8H12N2	75.255	7.54917e-05	15473.3	9547.22	10431.8	11367.3	12382.5	2006.82	9065.16	16584	2006.82	19965.1	9577.97	7113.04	586074	599070	1.2232e+06	1.20593e+06	634975	659391	692614	696145	51.1733	33.8845		33.4954	6.06907	101.974	41.4567	115.588	20.8851		1.55084	1.00555	2.66766	0.35958
M138T227	138.055	137.047	3.78363	+	1::Anthranilic acid::M+H:: 317	137,0477 : C00108 : Anthranilate : C7H7NO2 137,0477 : C00568 : 4-Aminobenzoate : C7H7NO2 137,0477 : C01004 : N-Methylnicotinate : C7H7NO2 137,0477 : C14394 : 4-Nitrotoluene : C7H7NO2 137,0477 : C19486 : 3-Nitrotoluene : C7H7NO2 137,0477 : C19597 : 2-Nitrotoluene : C7H7NO2	21.1032	8.58216e-08	185207	177244	158311	166223	179126	69063	301922	290130	168254	161458	248591	104861	3.29156e+06	3.37091e+06	4.42751e+06	4.29624e+06	3.66491e+06	3.47181e+06	4.21863e+06	4.35595e+06	36.8269	12.422		3.10668	3.44795	62.7152	2.81676	2.91461	57.5088		1.68452	2.12789	3.82652	2.26471
M138T496	138.055	137.047	8.25868	+	1::Trigonelline::M+H:: 273	137,0477 : C00108 : Anthranilate : C7H7NO2 137,0477 : C00568 : 4-Aminobenzoate : C7H7NO2 137,0477 : C01004 : N-Methylnicotinate : C7H7NO2 137,0477 : C14394 : 4-Nitrotoluene : C7H7NO2 137,0477 : C19486 : 3-Nitrotoluene : C7H7NO2 137,0477 : C19597 : 2-Nitrotoluene : C7H7NO2	0.259154	0.0304807	415625	427715	652649	698003	144223	135594	104339	109583	39103.1	34447.4	57344.9	29760.6	73764.6	68126.1	50009.6	72378.3	38797.7	69475.7	55521.1	64041.6	103.328	20.0601		2.02745	4.74886	4.36118	3.46662	8.95185	44.7849		5.61984	25.8475	40.0701	10.0782
M141T242	141.02	142.027	4.03439	-	3::trans-trans-muconic acid::M-H:: 6639 3::5-(hydroxymethyl)- 2-Furancarboxylic acid::M-H:: 6680 3::KOJIC ACID::M-H::44532 3::cis,cis-Muconic acid::M-H::45919 3::2-Hydroxymuconate semialdehyde::M-H::65525 3::2-Oxo-2,3-dihydrofuran-5-acetate::M-H::66005 3::1,2,3,5-Tetrahydroxybenzene::M-H::66034 3::2,5-Dihydro-5-oxofuran-2-acetate::M-H::66114 3::cis,cis-4-Hydroxymuconic semialdehyde::M-H::66454 3:…	142,0266 : C00682 : 2-Hydroxymuconate semialdehyde : C6H6O4 142,0266 : C02480 : cis,cis-Muconate : C6H6O4 142,0266 : C03586 : 2-Oxo-2,3-dihydrofuran-5-acetate : C6H6O4 142,0266 : C03647 : cis,trans-Hexadienedioate : C6H6O4 142,0266 : C03743 : 1,2,3,5-Tetrahydroxybenzene : C6H6O4 142,0266 : C04105 : 2,5-Dihydro-5-oxofuran-2-acetate : C6H6O4 142,0266 : C06603 : cis,cis-4-Hydroxymuconic semialdehyde…	25.2173	2.72243e-05	283981	300268	295883	301186	307599	293370	305562	295921	304858	292860	301103	302795	9.9976e+06	1.13015e+07	6.26959e+06	6.00627e+06	7.57828e+06	7.77759e+06	6.09718e+06	5.24786e+06	2.2341	28.1765		3.94235	1.2559	3.34855	2.26683	2.8388	0.396192		8.65786	3.03354	1.83558	10.5871
M141T234	141.102	140.095	3.89307	+	2::2-Pyridylethanol::M+NH4:: 1310 2::p-Hydroxy-o-toluidine::M+NH4:: 2076 2::4-Amino-m-cresol::M+NH4:: 2077 2::4-Amino-o-cresol::M+NH4::34511 2::2-Amino-p-cresol::M+NH4::34505 2::2-amino-m-cresol::M+NH4::44686 2::ortho-Anisidine::M+NH4::72920 2::para-Anisidine::M+NH4::73035	NO RESULT	3.58257	5.18992e-09	78628.5	113297	45643.5	52575	160746	159545	95337	84299.5	70727.9	98754.6	303086	313841	485992	504048	457226	435159	548626	530619	395428	408145	68.6069	11.92		25.5457	9.98042	0.530296	8.68939	23.3864	2.46552		2.57915	3.49706	2.35952	2.238
M142T724	142.086	141.079	12.0706	+	1::Ethosuximide::M+H:: 2595 1::Hypoglycin::M+H::66886 1::Arecaidine::M+H::68136 1::Guvacoline::M+H::71368 1::p-Methylolphenol::M+NH4:: 4157 1::Guaiacol::M+NH4:: 6217 1::Orcinol::M+NH4::44798 1::trans,trans-hepta-2,4,6-trienoic acid::M+NH4::45787 1::cis,trans-hepta-2,4,6-trienoic acid::M+NH4::45788 1::Salicyl alcohol::M+NH4::63123 1::4-Methylcatechol::M+NH4::64945 1::2,3-Dihydroxytoluene::M+NH4::6…	141,079 : C07505 : Ethosuximide : C7H11NO2 141,079 : C08287 : Hypoglycin : C7H11NO2 141,079 : C10128 : Arecaidine : C7H11NO2 141,079 : C16821 : Guvacoline : C7H11NO2	inf	1.13015e-05	0	0	0	0	0	0	0	0	0	0	0	0	295973	251580	153698	186781	134858	180580	215220	228761	0	25.6876		0	0	0	0	0	0		11.4657	13.7414	20.4984	4.31302
M142T497	142.134	141.126	8.27655	+		NO RESULT	3.17299	0.000208992	605403	620085	131154	149408	247591	258602	805024	707206	154277	158007	281490	296634	721248	773100	1.43417e+06	1.4888e+06	904092	927769	1.48304e+06	1.60668e+06	66.5112	31.5302		1.69423	9.20108	3.07635	9.14773	1.68899	3.70449		4.90717	2.64317	1.82791	5.65953
M145T567	144.982	143.975	9.45018	+	2::Ethephon::M+H::72208	143,9743 : C18399 : Ethephon : C2H6ClO3P	7.47178	0.000382888	1.45183e+06	1.46016e+06	1.53288e+06	1.64931e+06	1.64588e+06	1.70512e+06	1.61482e+06	1.61015e+06	1.61948e+06	1.66817e+06	1.70633e+06	1.59555e+06	7.35565e+06	7.53171e+06	1.94319e+07	1.87525e+07	1.01874e+07	1.05628e+07	1.08319e+07	1.12822e+07	5.24602	38.5494		0.40455	5.17447	2.50017	0.204867	2.09421	4.74485		1.67247	2.51641	2.55794	2.87965
M145T749_1	145.015	146.022	12.4838	-	3::Oxoglutaric acid::M-H:: 119	146,0215 : C00026 : 2-Oxoglutarate : C5H6O5 146,0215 : C03716 : Oxaloacetate 4-methyl ester : C5H6O5 146,0215 : C05406 : 5-Hydroxy-2,4-dioxopentanoate : C5H6O5 146,0215 : C06030 : Methyloxaloacetate : C5H6O5 146,0215 : C06316 : Dehydro-D-arabinono-1,4-lactone : C5H6O5 146,0224 : C08369 : Diallyl disulfide : C6H10S2	1.55302	0.00913213	1.21739e+07	1.26553e+07	1.19951e+07	1.17811e+07	1.59366e+07	1.53031e+07	1.12044e+07	1.19966e+07	1.07026e+07	1.12578e+07	1.6682e+07	1.72919e+07	2.75994e+07	2.7793e+07	1.32091e+07	1.30826e+07	2.31183e+07	2.34203e+07	1.94773e+07	1.68999e+07	17.7758	28.5245		2.7418	1.27239	2.86787	4.82901	3.57554	2.53886		0.494114	0.68047	0.917911	10.0201
M146T382	146.046	147.054	6.36	-	3::L-Glutamate::M-H:: 19 3::N-Acetylserine::M-H:: 308 3::O-Acetylserine::M-H:: 3270 3::Glutamate::M-H:: 3761 3::N-Methyl-D-aspartic acid::M-H:: 6662 3::D-Glutamate::M-H:: 6895 3::L-4-Hydroxyglutamate semialdehyde::M-H::58455 3::L-threo-3-Methylaspartate::M-H::63275 3::2-Oxo-4-hydroxy-5-aminovalerate::M-H::63484 3::N-(Carboxymethyl)-D-alanine::M-H::66046 3::Isoglutamate::M-H::66322	147,0532 : C00025 : L-Glutamate : C5H9NO4 147,0532 : C00217 : D-Glutamate : C5H9NO4 147,0532 : C00302 : DL-Glutamate : C5H9NO4 147,0532 : C00979 : O-Acetyl-L-serine : C5H9NO4 147,0532 : C03618 : L-threo-3-Methylaspartate : C5H9NO4 147,0532 : C03790 : N-(Carboxymethyl)-D-alanine : C5H9NO4 147,0532 : C05574 : Isoglutamate : C5H9NO4 147,0532 : C05938 : L-4-Hydroxyglutamate semialdehyde : C5H9NO4 147…	3.49741	0.000117393	1.53703e+06	1.61088e+06	898946	916318	1.3828e+06	1.34234e+06	1.17004e+06	1.34067e+06	1.10168e+06	1.10731e+06	1.92235e+06	1.86649e+06	6.06983e+06	6.84142e+06	3.98605e+06	3.74173e+06	5.24742e+06	5.07483e+06	3.58772e+06	3.21572e+06	24.9059	27.4656		3.3176	1.35337	2.09945	9.61117	0.360467	2.0851		8.4515	4.47116	2.36453	7.73269
M147T304	147.067	148.074	5.06773	-	3::Mevalonic acid::M-H:: 127 3::2,3-Dihydroxy-3-methylvaleric acid::M-H:: 292 3::Pantoic acid::M-H:: 309 3::Abequose::M-H:: 3287 3::Mevalonic acid::M-H::35699 3::Digitoxose::M-H::44745 3::(R)-2,3-Dihydroxy-3-methylpentanoate::M-H::63442 3::3,6-Dideoxy-L-galactose::M-H::65959	148,0736 : C00418 : (R)-Mevalonate : C6H12O4 148,0736 : C00522 : (R)-Pantoate : C6H12O4 148,0736 : C02104 : (S)-Mevalonate : C6H12O4 148,0736 : C03348 : 3,6-Dideoxy-L-galactose : C6H12O4 148,0736 : C04104 : 2,3-Dihydroxy-3-methylpentanoate : C6H12O4 148,0736 : C06007 : (R)-2,3-Dihydroxy-3-methylpentanoate : C6H12O4 148,0736 : C06471 : Abequose : C6H12O4	25.9131	4.54092e-06	27101.9	17805.6	32238.1	25996.2	34696.8	36996.2	28232.1	40279.7	46193.6	39620.3	93599.9	87658.8	1.52121e+06	1.2433e+06	1.29209e+06	1.11029e+06	934355	985125	964572	766769	55.8006	21.8212		29.2756	15.1584	4.53575	24.8684	10.8328	4.6354		14.217	10.7017	3.7406	16.1572
M147T177	147.067	148.074	2.94592	-	3::Mevalonic acid::M-H:: 127 3::2,3-Dihydroxy-3-methylvaleric acid::M-H:: 292 3::Pantoic acid::M-H:: 309 3::Abequose::M-H:: 3287 3::Mevalonic acid::M-H::35699 3::Digitoxose::M-H::44745 3::(R)-2,3-Dihydroxy-3-methylpentanoate::M-H::63442 3::3,6-Dideoxy-L-galactose::M-H::65959	148,0736 : C00418 : (R)-Mevalonate : C6H12O4 148,0736 : C00522 : (R)-Pantoate : C6H12O4 148,0736 : C02104 : (S)-Mevalonate : C6H12O4 148,0736 : C03348 : 3,6-Dideoxy-L-galactose : C6H12O4 148,0736 : C04104 : 2,3-Dihydroxy-3-methylpentanoate : C6H12O4 148,0736 : C06007 : (R)-2,3-Dihydroxy-3-methylpentanoate : C6H12O4 148,0736 : C06471 : Abequose : C6H12O4	2.42542	0.00077175	188325	221860	147551	141867	239730	226024	204629	245642	166729	180423	349656	317707	723927	805927	397506	366022	519088	604304	432109	403914	28.9974	30.9333		11.5621	2.77759	4.16145	12.8815	5.57852	6.77049		7.58016	5.83141	10.7276	4.76946
M147T693	147.076	146.069	11.5477	+	glutamine	146,0691 : C00064 : L-Glutamine : C5H10N2O3 146,0691 : C00303 : Glutamine : C5H10N2O3 146,0691 : C00819 : D-Glutamine : C5H10N2O3 146,0691 : C05100 : 3-Ureidoisobutyrate : C5H10N2O3 146,0691 : C16673 : Isoglutamine : C5H10N2O3	2.71153	0.0578495	1.11902e+06	1.18564e+06	864101	886288	1.85661e+06	1.82844e+06	1.72912e+06	1.51969e+06	1.14727e+06	1.23546e+06	2.01928e+06	2.0473e+06	1.95487e+06	2.00408e+06	9.10944e+06	8.77009e+06	2.71877e+06	2.6642e+06	2.08732e+06	2.21405e+06	29.7085	78.6742		4.08812	1.79261	1.08109	9.11677	5.23438	0.97473		1.75784	2.68414	1.43366	4.16676
M147T1315	147.113	146.105	21.9146	+	lysine	146,1055 : C00047 : L-Lysine : C6H14N2O2 146,1055 : C00739 : D-Lysine : C6H14N2O2 146,1055 : C01142 : (3S)-3,6-Diaminohexanoate : C6H14N2O2 146,1055 : C01186 : (3S,5S)-3,5-Diaminohexanoate : C6H14N2O2 146,1055 : C05161 : 2,5-Diaminohexanoate : C6H14N2O2 146,1055 : C16440 : Lysine : C6H14N2O2 146,1055 : C20277 : (2R,3R)-3-Methylornithine : C6H14N2O2	0.943303	0.755925	1.51195e+06	1.68329e+06	851502	929753	2.07497e+06	2.10587e+06	1.53956e+06	1.50757e+06	1.07785e+06	1.16773e+06	3.26038e+06	3.24577e+06	2.29839e+06	2.17902e+06	940818	869061	2.15936e+06	2.06941e+06	1.26452e+06	1.39812e+06	46.2816	35.9892		7.5836	6.21267	1.04503	1.48472	5.66092	0.317679		3.77044	5.60698	3.00819	7.09551
M148T670_2	148.06	147.053	11.1713	+	Glutamate	147,0532 : C00025 : L-Glutamate : C5H9NO4 147,0532 : C00217 : D-Glutamate : C5H9NO4 147,0532 : C00302 : DL-Glutamate : C5H9NO4 147,0532 : C00979 : O-Acetyl-L-serine : C5H9NO4 147,0532 : C03618 : L-threo-3-Methylaspartate : C5H9NO4 147,0532 : C03790 : N-(Carboxymethyl)-D-alanine : C5H9NO4 147,0532 : C05574 : Isoglutamate : C5H9NO4 147,0532 : C05938 : L-4-Hydroxyglutamate semialdehyde : C5H9NO4 147…	1.09309	0.0518493	1.72352e+08	1.81266e+08	1.4197e+08	1.41772e+08	1.68981e+08	1.71083e+08	1.8516e+08	1.71541e+08	1.56907e+08	1.57888e+08	2.1387e+08	2.1923e+08	1.89442e+08	1.92578e+08	1.80378e+08	1.76067e+08	2.02526e+08	1.98091e+08	1.87812e+08	1.9033e+08	13.9766	4.54445		3.56498	0.098687	0.87432	5.39932	0.440713	1.75039		1.16099	1.71073	1.56577	0.941657
M148T289	148.06	147.053	4.81775	+	NON glutamate 1::N-Acetylserine::M+H:: 308 1::O-Acetylserine::M+H:: 3270 1::Glutamate::M+H:: 3761 1::N-Methyl-D-aspartic acid::M+H:: 6662 1::D-Glutamate::M+H:: 6895 1::L-4-Hydroxyglutamate semialdehyde::M+H::58455 1::L-threo-3-Methylaspartate::M+H::63275 1::2-Oxo-4-hydroxy-5-aminovalerate::M+H::63484 1::N-(Carboxymethyl)-D-alanine::M+H::66046 1::Isoglutamate::M+H::66322 2::1,1-Cyclopropanedicarbo…	147,0532 : C00025 : L-Glutamate : C5H9NO4 147,0532 : C00217 : D-Glutamate : C5H9NO4 147,0532 : C00302 : DL-Glutamate : C5H9NO4 147,0532 : C00979 : O-Acetyl-L-serine : C5H9NO4 147,0532 : C03618 : L-threo-3-Methylaspartate : C5H9NO4 147,0532 : C03790 : N-(Carboxymethyl)-D-alanine : C5H9NO4 147,0532 : C05574 : Isoglutamate : C5H9NO4 147,0532 : C05938 : L-4-Hydroxyglutamate semialdehyde : C5H9NO4 147…	0.60676	0.00155969	312407	321100	164928	175553	224693	250119	333521	296066	183078	178814	316794	284978	201892	203315	46046.8	129444	197015	159974	165478	127367	25.6617	34.4972		1.94058	4.41326	7.57315	8.41337	1.66623	7.47694		0.496668	67.2065	14.6736	18.4046
M150T462	150.058	149.051	7.69796	+	Methionine	149,051 : C00073 : L-Methionine : C5H11NO2S 149,051 : C00855 : D-Methionine : C5H11NO2S 149,051 : C01733 : Methionine : C5H11NO2S 149,051 : C07418 : Penicillamine : C5H11NO2S	0.907048	0.407371	4.38809e+06	4.72136e+06	3.21089e+06	3.15303e+06	3.54565e+06	3.67601e+06	4.65944e+06	4.20237e+06	3.51918e+06	3.59075e+06	4.8179e+06	5.01772e+06	4.62138e+06	4.50005e+06	2.05711e+06	1.87013e+06	4.49128e+06	4.31103e+06	3.69653e+06	3.7818e+06	16.48	30.1164		5.17388	1.28594	2.55282	7.29412	1.42361	2.87315		1.88118	6.73325	2.89595	1.61237
M151T459	151.027	152.034	7.65	-	xanthine	152,0334 : C00385 : Xanthine : C5H4N4O2 152,0334 : C07599 : Alloxanthine : C5H4N4O2	1.30609	0.258487	166444	202199	114846	110553	196250	185428	109212	124764	49464.7	85866.7	143605	166070	156126	203516	48200.1	43392	275667	271037	240448	202410	34.0447	50.8686		13.7166	2.69373	4.00974	9.39995	38.0401	10.2591		18.635	7.42385	1.19762	12.147
M152T568	152.036	153.043	9.46289	-	4::3-Hydroxyanthranilic acid::M-H:: 3275 4::4-Aminosalicylic acid::M-H:: 946 4::5-Aminosalicylic Acid::M-H:: 1145 4::3-Aminosalicylic acid::M-H::64956 4::AHBA::M-H::63730 4::3-Hydroxy-2-methylpyridine-5-carboxylate::M-H::63870 4::1-Carbapen-2-em-3-carboxylic acid::M-H::66482 4::4-Nitroanisole::M-H::66679 4::Salicylhydroxamic acid::M-H::69005 4::3-Amino-4-hydroxybenzoic acid::M-H::69314 4::o-Hydro…	153,0426 : C00632 : 3-Hydroxyanthranilate : C7H7NO3 153,0426 : C01270 : 3-Hydroxy-2-methylpyridine-5-carboxylate : C7H7NO3 153,0426 : C02518 : 4-Aminosalicylate : C7H7NO3 153,0426 : C06669 : 1-Carbapen-2-em-3-carboxylic acid : C7H7NO3 153,0426 : C07555 : 4-Nitroanisole : C7H7NO3 153,0426 : C11343 : Salicylhydroxamic acid : C7H7NO3 153,0426 : C12107 : AHBA : C7H7NO3 153,0426 : C12115 : 3-Amino-4-h…	inf	0.00693116	0	0	0	0	0	0	0	0	0	0	0	0	191336	296757	873452	987273	159559	176006	343781	414040	0	74.9115		0	0	0	0	0	0		30.5449	8.65077	6.93132	13.1115
M152T228	152.07	151.063	3.79603	+	2::p-Acetamidophenol (Acetaminophen, Tylenol)::M+H:: 487 2::2-Ethylisonicotinic acid::M+H:: 2592 2::2-Phenylglycine::M+H::43382 2::PHENYLACETOHYDROXAMIC ACID::M+H::44449 2::N-METHYLANTHRANILIC ACID::M+H::44613 2::Dopamine quinone::M+H::62866 2::(Z)-4-Hydroxyphenylacetaldehyde-oxime::M+H::63622 2::2-Descarboxy-cyclo-dopa::M+H::64468 2::Dopamine quinone::M+H::64470 2::N-(Acetyloxy)benzenamine::M+H:…	151,0633 : C02709 : N-(Acetyloxy)benzenamine : C8H9NO2 151,0633 : C03005 : N-Methylanthranilate : C8H9NO2 151,0633 : C03522 : N-Methyl-4-aminobenzoate : C8H9NO2 151,0633 : C04350 : (E)-4-Hydroxyphenylacetaldehyde-oxime : C8H9NO2 151,0633 : C04353 : (Z)-4-Hydroxyphenylacetaldehyde oxime : C8H9NO2 151,0633 : C06804 : Acetaminophen : C8H9NO2 151,0633 : C07301 : (R)-Mandelamide : C8H9NO2 151,0633 : C…	1.62619	0.000816244	204493	190362	155450	140229	254435	245515	248441	201089	219115	195727	460690	499642	313301	350828	461952	453367	396394	364216	453814	474964	44.8416	14.8687		5.06122	7.28033	2.52299	14.8968	7.97287	5.73612		7.99105	1.32646	5.98302	3.2204
M152T1205	152.091	151.084	20.0843	+	2::2,3-dihydroxy-3-methylbutyric acid::M+NH4:: 3257 2::2-Deoxy-D-Ribose::M+NH4:: 3258 2::2,3-Dihydroxyvaleric acid::M+NH4:: 5410 2::1-Deoxy-D-xylulose::M+NH4:: 6138 2::(R)-2,3-Dihydroxy-isovalerate::M+NH4::62808 2::1-Deoxy-D-xylulose::M+NH4::63866 2::2,3-Dihydroxy-3-methylbutanoate::M+NH4::63891 2::2-Deoxy-L-arabinose::M+NH4::65830 2::2-Deoxy-alpha-D-ribopyranose::M+NH4::66925 2::2,3-dihydroxy-va…	NO RESULT	2.87264	2.18284e-07	314027	303597	314012	294220	450191	456778	263859	298235	280594	249846	465403	474358	971003	937800	861270	776325	1.19215e+06	1.09389e+06	1.00956e+06	1.13459e+06	25.0147	14.075		2.38811	4.602	1.02703	8.64902	8.19784	1.34757		2.45996	7.33582	6.07916	8.24666
M153T588_2	153.02	154.027	9.7921	-	protocatechuate	154,0266 : C00196 : 2,3-Dihydroxybenzoate : C7H6O4 154,0266 : C00230 : 3,4-Dihydroxybenzoate : C7H6O4 154,0266 : C00628 : 2,5-Dihydroxybenzoate : C7H6O4 154,0266 : C16748 : Patulin : C7H6O4	8124.08	3.1251e-07	700000	750000	150706	143863	53066.6	93613.6	290674	2006.82	275751	205066	232668	216537	1.87651e+09	2.07256e+09	2.5129e+09	2.63012e+09	2.12222e+09	2.09997e+09	1.76773e+09	1.78331e+09	90.2289	15.1374		4.8766	3.28507	39.0933	139.482	20.7904	5.07834		7.02098	3.22329	0.745092	0.620556
M153T263	153.102	152.095	4.39031	+	2::4-(Hydroxylamino)-N,N-dimethylaniline::M+H::73291 2::2-Phenylacetamide::M+NH4:: 3260 2::N-Acetylarylamine::M+NH4:: 6107 2::ACETANILIDE::M+NH4::43491 2::PHENACYLAMINE::M+NH4::44663 2::N-Methylformamide::M+NH4::58023 2::(Z)-Phenylacetaldehyde oxime::M+NH4::63615 2::N-Benzylformamide::M+NH4::70966	152,095 : C19681 : 4-(Hydroxylamino)-N,N-dimethylaniline : C8H12N2O	4.03908	1.2754e-12	173555	201904	43064.6	75847.1	85614.2	63365.8	210445	172625	103822	127419	118286	104555	488848	486449	540154	522436	551965	496616	422610	477498	44.5333	8.17204		10.6779	38.9881	21.1196	13.9626	14.4316	8.71446		0.347826	2.35804	7.46496	8.6238
M154T581	153.57	154.577	9.68583	-		NO RESULT	911.525	2.24842e-05	2006.82	2006.82	4410.27	2493.25	2257.65	2006.82	2276.94	7294.73	2006.82	2006.82	2006.82	2241.92	1.84565e+06	1.63708e+06	3.74359e+06	2.68936e+06	2.56408e+06	3.14311e+06	1.87458e+06	2.56564e+06	57.4845	28.4673		0	39.2709	8.318	74.1379	0	7.82518		8.46914	23.1761	14.3482	22.0104
M155T903	154.975	155.983	15.0454	-	2::Phosphoglycolic acid::M-H::5780	155,9824 : C00988 : 2-Phosphoglycolate : C2H5O6P	3.71071	8.19753e-08	69951.9	80560.3	64739.3	54155.4	67073.9	69389.4	55701.2	56805.8	65704.3	82685.1	58579.5	87302.7	273460	289735	223019	204099	244282	238157	271273	266307	16.2039	11.4963		9.96768	12.5892	2.39959	1.38846	16.1834	27.8449		4.08661	6.26454	1.79555	1.30658
M155T351	155.01	156.018	5.85072	-	3::Orotic acid::M-H:: 318	156,0171 : C00295 : Orotate : C5H4N2O4 156,0171 : C03030 : Uracil 5-carboxylate : C5H4N2O4	3.37071	2.29848e-07	9.54073e+06	9.97192e+06	8.46351e+06	8.50851e+06	4.89064e+06	4.99257e+06	1.22001e+07	1.32922e+07	1.07453e+07	1.02438e+07	7.51204e+06	8.64959e+06	3.51608e+07	3.86894e+07	2.95286e+07	2.92144e+07	3.06427e+07	3.01941e+07	2.73312e+07	2.42019e+07	27.8131	14.6619		3.12508	0.374976	1.45852	6.05907	3.37906	9.95414		6.75732	0.756316	1.04287	8.58765
M155T222	155.118	154.11	3.70568	+	2::Phenylethanolamine::M+NH4:: 59 2::Tyramine::M+NH4:: 60 2::p-Phenetidine::M+NH4:: 508 2::4-Hydroxy-2,6-xylidine::M+NH4:: 1000 2::nn-Dimethylaniline-n-oxide::M+NH4:: 6259 2::2-Amino-1-Phenylethanol::M+NH4::44700 2::(R)-(-)-2-Phenylglycinol::M+NH4::45040 2::1-(p-Hydroxyphenyl)ethylamine::M+NH4::65983 2::Methyridine::M+NH4::72205 2::para-Cresidine::M+NH4::72939 2::meta-Cresidine::M+NH4::73079	NO RESULT	6.28246	3.82348e-05	226141	216977	112721	72064.8	139829	158316	132814	108267	153885	123004	226344	254320	619113	647566	1.25011e+06	1.24997e+06	889998	939237	1.22876e+06	1.23641e+06	35.7253	26.9931		2.92452	31.1152	8.76919	14.3996	15.7728	8.23089		3.17671	0.00798759	3.80676	0.438726
M157T308	157.051	158.058	5.13068	-	3::2-Isopropylmaleate::M-H:: 3279 3::4,6-dioxoheptanoic acid::M-H:: 4154 3::Succinylacetone::M-H:: 5608 3::Citraconic acid dimethyl ester::M-H:: 6495 3::Laurencione monoacetate::M-H::65392 3::(1S,4S)-4-Hydroxy-3-oxocyclohexane-1-carboxylate::M-H::66236 3::5-D-(5/6)-5-C-(Hydroxymethyl)-2,6-dihydroxycyclohex-2-en-1-one::M-H::66262	158,0579 : C02631 : 2-Isopropylmaleate : C7H10O4 158,0579 : C04670 : (1S,4S)-4-Hydroxy-3-oxocyclohexane-1-carboxylate : C7H10O4 158,0579 : C04815 : 5-D-(5/6)-5-C-(Hydroxymethyl)-2,6-dihydroxycyclohex-2-en-1-one : C7H10O4 158,0579 : C05126 : Dimethyl citraconate : C7H10O4	2.55422	0.00120629	4.04336e+06	4.32265e+06	3.66879e+06	3.69251e+06	4.63874e+06	4.66679e+06	4.78044e+06	5.1135e+06	4.27427e+06	4.15304e+06	7.21967e+06	7.74091e+06	1.7871e+07	1.85778e+07	8.51831e+06	8.24728e+06	1.37895e+07	1.36946e+07	9.92659e+06	8.67366e+06	26.7623	33.911		4.72117	0.455787	0.426338	4.76067	2.03441	4.92728		2.74247	2.2862	0.488393	9.52629
M157T313	157.079	158.086	5.22	-		NO RESULT	4.31911	0.00172613	9237	11468	4183	5869	8261	14509	13286	17875	8325	8740	19475	23261	89077	86543	32588	35508	49466	50843	28630	43388	48.1577	45.0651		15.2384	23.7203	38.8055	20.8268	3.4392	12.5286		2.04055	6.06424	1.94137	28.9802
M157T506	157.097	156.09	8.43241	+	2::3,4-Dihydroxybenzylamine::M+NH4::62817 2::Gabaculine::M+NH4::69310	NO RESULT	13.4146	1.02235e-06	144451	133572	49446.3	75855	61440.8	74303.9	152302	128459	56932.3	55064.6	71520.7	83924.1	1.20346e+06	1.27645e+06	881061	947118	1.30476e+06	1.19319e+06	1.44233e+06	1.47514e+06	41.8535	17.455		5.5336	29.8061	13.4011	12.0097	2.35828	11.2845		4.16243	5.10996	6.31639	1.5907
M157T353	157.133	156.126	5.88747	+	2::Tropinone::M+NH4::64425 2::1-Indolizidinone::M+NH4::64438 2::Supinidine::M+NH4::68306	NO RESULT	5.0808	0.000564327	71422	52190.3	5975.07	13436.2	23797.9	24743.3	62993.9	60949.6	15893.5	24955.2	31138.3	19085.4	111304	111112	266150	284392	138503	118969	174247	172495	65.0072	39.7803		22.0024	54.3585	2.75422	2.33257	31.3723	33.9389		0.121828	4.68589	10.729	0.714871
M159T1015	159.03	160.038	16.9176	-	2::Oxoadipic acid::M-H:: 322 2::3-Oxoadipic acid::M-H:: 5387 2::3D-(3,5/4)-Trihydroxycyclohexane-1,2-dione::M-H::63287 2::2-Formylglutarate::M-H::63877 2::D-2,3-Diketo 4-deoxy-epi-inositol::M-H::66561 2::3-oxo-adipic acid::M-H::74939	160,0372 : C00322 : 2-Oxoadipate : C6H8O5 160,0372 : C00846 : 3-Oxoadipate : C6H8O5 160,0372 : C04287 : 3D-(3,5/4)-Trihydroxycyclohexane-1,2-dione : C6H8O5 160,0372 : C06891 : D-2,3-Diketo 4-deoxy-epi-inositol : C6H8O5 160,0372 : C16159 : 2-Formylglutarate : C6H8O5	630.733	0.000993006	2006.82	4691.31	5221.97	2006.82	2006.82	5507.08	4775.7	2132.15	4551.53	2006.82	2688.64	2006.82	1.16624e+06	1.30959e+06	3.87175e+06	3.74147e+06	1.59418e+06	1.47196e+06	1.63521e+06	1.862e+06	45.0774	52.1558		56.6791	62.8999	65.8794	54.1203	54.8729	20.5355		8.18821	2.4201	5.63724	9.17127
M159T190	159.103	160.11	3.16615	-	2::3-Hydroxyvalproic acid::M-H:: 2988 2::4-Hydroxyvalproic acid::M-H:: 2994 2::5-Hydroxyvalproic acid::M-H:: 2997 2::7-Hydroxyoctanoic acid::M-H:: 5473 2::(R)-2-Hydroxycaprylic acid::M-H:: 6582 2::3-hydroxy-isoheptanoic acid::M-H::45850 2::Ethyl (R)-3-hydroxyhexanoate::M-H::66069 2::Ethyl (S)-3-hydroxyhexanoate::M-H::66070 2::Rengyol::M-H::71759 2::4-hydroxy-octanoic acid::M-H::74600 2::5-hydroxy…	160,1099 : C03864 : Ethyl (R)-3-hydroxyhexanoate : C8H16O3 160,1099 : C03865 : Ethyl (S)-3-hydroxyhexanoate : C8H16O3 160,1099 : C16649 : 4-Hydroxyvalproic acid : C8H16O3 160,1099 : C16650 : 5-Hydroxyvalproic acid : C8H16O3 160,1099 : C16651 : 3-Hydroxyvalproic acid : C8H16O3 160,1099 : C17527 : Rengyol : C8H16O3	1.7019	0.0138941	170598	192911	133277	141819	179145	176129	167837	178411	141596	144038	340868	324948	477564	501205	213873	210434	341629	357369	262092	235862	36.0995	35.4703		8.6808	4.39113	1.20061	4.31867	1.20883	3.38155		3.41591	1.14638	3.18468	7.44929
M159T1373	159.113	158.105	22.8803	+	2::Ethosuximide::M+NH4:: 2595 2::Hypoglycin::M+NH4::66886 2::Arecaidine::M+NH4::68136 2::Guvacoline::M+NH4::71368	NO RESULT	9.23967	4.27574e-15	364813	425670	59904.9	67648.9	89819.7	70793.1	462617	489858	112306	74460.8	152786	118775	1.9451e+06	1.98547e+06	1.76671e+06	1.81444e+06	1.76963e+06	1.95542e+06	1.9298e+06	2.16789e+06	83.3214	6.96842		10.8876	8.58592	16.7531	4.04468	28.6569	17.7119		1.45271	1.885	7.05355	8.21709
M160T287	160.062	161.069	4.78154	-	3::DL-2-Aminoadipic acid::M-H:: 324 3::L-2-Aminoadipic acid::M-H:: 3271 3::O-Acetylhomoserine::M-H:: 3282 3::N-Methylglutamic acid::M-H::44791 3::4-Methyl-L-glutamate::M-H::63279 3::N-Methyl-L-glutamate::M-H::63297 3::O-Acetyl-L-homoserine::M-H::63301 3::beta-Alanopine::M-H::65729 3::Alanopine::M-H::65929 3::L-Glutamate methylester::M-H::66284 3::3-Amino-2,3-dideoxy-scyllo-inosose::M-H::71790 3::…	161,0688 : C00956 : L-2-Aminoadipate : C6H11NO4 161,0688 : C01046 : N-Methyl-L-glutamate : C6H11NO4 161,0688 : C01077 : O-Acetyl-L-homoserine : C6H11NO4 161,0688 : C02207 : beta-Alanopine : C6H11NO4 161,0688 : C03210 : Alanopine : C6H11NO4 161,0688 : C05016 : L-Glutamate methylester : C6H11NO4 161,0688 : C06234 : 4-Methyl-L-glutamate : C6H11NO4 161,0688 : C17581 : 3-Amino-2,3-dideoxy-scyllo-inoso…	2.34556	0.00157794	224322	231357	155759	103618	318626	313763	205674	240973	202383	200456	532222	502038	828902	984753	402003	372864	681698	751224	552150	479051	48.2376	34.3626		2.18335	28.4292	1.08756	11.1767	0.676322	4.12725		12.1526	5.31825	6.86182	10.025
M161T725	161.046	162.053	12.0834	-	2::3-hydroxy-3-methyl-Glutaric acid::M-H:: 3793 2::1,6-Anhydro-&beta;-D-glucose::M-H:: 4132 2::2-Hydroxyadipic acid::M-H:: 5310 2::3-Hydroxyadipic acid::M-H:: 5334 2::Glucosan::M-H:: 5613 2::2S-hydroxy-Hexanedioic acid::M-H::35997 2::3-hydroxymethyl-glutaric acid::M-H::45925 2::L-Rhamnono-1,4-lactone::M-H::63162 2::2-Dehydro-3-deoxy-L-rhamnonate::M-H::63164 2::2-Dehydro-3-deoxy-D-fuconate::M-H::6…	162,0528 : C00478 : Lichenin : C6H10O5 162,0528 : C01088 : (R)-3,3-Dimethylmalate : C6H10O5 162,0528 : C01989 : 3-Ethylmalate : C6H10O5 162,0528 : C02360 : 2-Hydroxyadipate : C6H10O5 162,0528 : C02488 : (R)-2-Ethylmalate : C6H10O5 162,0528 : C02991 : L-Rhamnono-1,4-lactone : C6H10O5 162,0528 : C03652 : (2R,3S)-2,3-Dimethylmalate : C6H10O5 162,0528 : C03761 : 3-Hydroxy-3-methylglutarate : C6H10O5 …	163.859	4.35193e-05	56194.7	54008.6	71776.7	53399.3	65968	85303	67388.4	63716.6	66946.8	47526.3	67071.8	57445	1.41969e+07	1.49944e+07	7.50322e+06	7.31063e+06	1.16707e+07	1.18503e+07	7.89742e+06	7.2427e+06	16.0349	31.3317		2.80533	20.7624	18.0761	3.96077	23.9923	10.9338		3.86361	1.83858	1.07986	6.11561
M161T616	161.046	162.053	10.2741	-	3::3-hydroxy-3-methyl-Glutaric acid::M-H:: 3793 3::1,6-Anhydro-&beta;-D-glucose::M-H:: 4132 3::2-Hydroxyadipic acid::M-H:: 5310 3::3-Hydroxyadipic acid::M-H:: 5334 3::Glucosan::M-H:: 5613 3::2S-hydroxy-Hexanedioic acid::M-H::35997 3::3-hydroxymethyl-glutaric acid::M-H::45925 3::L-Rhamnono-1,4-lactone::M-H::63162 3::2-Dehydro-3-deoxy-L-rhamnonate::M-H::63164 3::2-Dehydro-3-deoxy-D-fuconate::M-H::6…	162,0528 : C00478 : Lichenin : C6H10O5 162,0528 : C01088 : (R)-3,3-Dimethylmalate : C6H10O5 162,0528 : C01989 : 3-Ethylmalate : C6H10O5 162,0528 : C02360 : 2-Hydroxyadipate : C6H10O5 162,0528 : C02488 : (R)-2-Ethylmalate : C6H10O5 162,0528 : C02991 : L-Rhamnono-1,4-lactone : C6H10O5 162,0528 : C03652 : (2R,3S)-2,3-Dimethylmalate : C6H10O5 162,0528 : C03761 : 3-Hydroxy-3-methylglutarate : C6H10O5 …	1.80713	0.0174384	1.8424e+06	1.89333e+06	1.57034e+06	1.48548e+06	1.90662e+06	1.90944e+06	1.84176e+06	2.01227e+06	1.67167e+06	1.65189e+06	2.80499e+06	2.74523e+06	5.1653e+06	5.96044e+06	2.12843e+06	2.12306e+06	3.78352e+06	3.75781e+06	2.79456e+06	2.4003e+06	21.5022	40.8938		1.92799	3.92724	0.104472	6.25675	0.841911	1.5225		10.1072	0.178841	0.482207	10.7331
M161T339	161.092	160.085	5.64835	+		160,0848 : C00993 : D-Alanyl-D-alanine : C6H12N2O3 160,0848 : C03153 : N5-Methyl-L-glutamine : C6H12N2O3 160,0848 : C06442 : N-gamma-Acetyldiaminobutyrate : C6H12N2O3 160,0848 : C10996 : Daminozide : C6H12N2O3 160,0848 : C19929 : N-alpha-Acetyl-L-2,4-diaminobutyrate : C6H12N2O3	1.07721	0.280615	2.06767e+07	2.09969e+07	1.53378e+07	1.47932e+07	1.87071e+07	1.9447e+07	2.12407e+07	1.87857e+07	1.70254e+07	1.68447e+07	2.73582e+07	2.66265e+07	2.3278e+07	2.34024e+07	1.85598e+07	1.79759e+07	2.32116e+07	2.27076e+07	2.07516e+07	2.09157e+07	19.9369	10.1626		1.08647	2.55595	2.74264	8.67402	0.754833	1.91686		0.376986	2.25999	1.55224	0.55698
M162T425_2	162.076	161.069	7.0892	+	2::DL-2-Aminoadipic acid::M+H:: 324 2::L-2-Aminoadipic acid::M+H:: 3271 2::O-Acetylhomoserine::M+H:: 3282 2::N-Methylglutamic acid::M+H::44791 2::4-Methyl-L-glutamate::M+H::63279 2::N-Methyl-L-glutamate::M+H::63297 2::O-Acetyl-L-homoserine::M+H::63301 2::beta-Alanopine::M+H::65729 2::Alanopine::M+H::65929 2::L-Glutamate methylester::M+H::66284 2::3-Amino-2,3-dideoxy-scyllo-inosose::M+H::71790 2::…	161,0688 : C00956 : L-2-Aminoadipate : C6H11NO4 161,0688 : C01046 : N-Methyl-L-glutamate : C6H11NO4 161,0688 : C01077 : O-Acetyl-L-homoserine : C6H11NO4 161,0688 : C02207 : beta-Alanopine : C6H11NO4 161,0688 : C03210 : Alanopine : C6H11NO4 161,0688 : C05016 : L-Glutamate methylester : C6H11NO4 161,0688 : C06234 : 4-Methyl-L-glutamate : C6H11NO4 161,0688 : C17581 : 3-Amino-2,3-dideoxy-scyllo-inoso…	0.777356	0.0322602	7.83699e+06	7.61325e+06	8.05112e+06	7.87394e+06	9.89697e+06	9.93267e+06	8.3559e+06	7.46974e+06	8.80563e+06	8.78583e+06	1.54538e+07	1.45365e+07	8.35147e+06	8.47693e+06	5.90077e+06	5.58487e+06	9.11169e+06	8.68076e+06	6.57989e+06	6.71e+06	27.9909	18.5805		2.04798	1.57345	0.254623	7.91894	0.159165	4.32566		1.05429	3.88964	3.4252	1.38456
M163T170	163.04	164.048	2.84138	-	3::Phenylpyruvic acid::M-H:: 328 negatif	164,0473 : C00166 : Phenylpyruvate : C9H8O3 164,0473 : C00811 : 4-Coumarate : C9H8O3 164,0473 : C01772 : trans-2-Hydroxycinnamate : C9H8O3 164,0473 : C02763 : 2-Hydroxy-3-phenylpropenoate : C9H8O3 164,0473 : C05838 : cis-2-Hydroxycinnamate : C9H8O3 164,0473 : C06738 : cis-p-Coumarate : C9H8O3 164,0473 : C07114 : 3-Oxo-3-phenylpropanoate : C9H8O3 164,0473 : C10945 : Caffeic aldehyde : C9H8O3 164,0…	5.51997	0.000323132	168540	98425.1	122418	132291	194100	26745.3	161828	139307	159808	172524	205362	173826	1.27952e+06	756211	706010	662546	1.00062e+06	1.09386e+06	462899	497354	32.9424	35.9883		37.1424	5.48193	107.168	10.5764	5.41129	11.7618		36.3541	4.49139	6.29571	5.07429
M163T447	163.062	164.069	7.44487	-	3::L-Fucose::M-H:: 268 3::a-L-Rhamnose::M-H:: 1672 3::&beta;-D-Fucose::M-H:: 3284 3::2-Deoxyglucose::M-H:: 3285 3::D-Quinovose::M-H:: 3286 3::1,5-Anhydrosorbitol::M-H:: 3775 3::Alpha-D-Fucose::M-H::24062 3::Digitoxic acid::M-H::35475 3::2-Deoxy-D-galactose::M-H::44704 3::6-Deoxy-D-Glucose::M-H::44730 3::L-Rhamnulose::M-H::61546 3::L-Rhamnofuranose::M-H::63161 3::L-Fuculose::M-H::63165 3::6-Deoxy-…	164,0685 : C00507 : L-Rhamnose : C6H12O5 164,0685 : C00586 : 2-Deoxy-D-glucose : C6H12O5 164,0685 : C00861 : L-Rhamnulose : C6H12O5 164,0685 : C01018 : 6-Deoxy-D-galactose : C6H12O5 164,0685 : C01019 : 6-Deoxy-L-galactose : C6H12O5 164,0685 : C01684 : D-Rhamnose : C6H12O5 164,0685 : C01721 : L-Fuculose : C6H12O5 164,0685 : C02095 : beta-D-Fucose : C6H12O5 164,0685 : C02338 : beta-L-Rhamnose : C6H…	4.77882	2.80802e-06	5.32239e+06	5.71151e+06	5.24978e+06	5.28413e+06	6.37467e+06	6.25126e+06	5.22833e+06	5.77102e+06	5.94536e+06	6.14466e+06	9.11846e+06	8.77393e+06	3.41541e+07	3.78408e+07	2.82794e+07	2.82139e+07	3.27334e+07	3.22602e+07	2.43796e+07	2.16388e+07	21.0188	17.8068		4.98738	0.461167	1.38229	6.97753	2.33129	2.72314		7.24178	0.163948	1.02959	8.42289
M164T407	164.056	163.049	6.7799	+		163,0494 : C00715 : Pterin : C6H5N5O 163,0481 : C03066 : 3-Hydroxy-L-glutamate : C5H9NO5 163,0481 : C03079 : 4-Hydroxy-L-glutamate : C5H9NO5 163,0481 : C05947 : L-erythro-4-Hydroxyglutamate : C5H9NO5	2.49472	4.72149e-05	10864	12144	17060	23607	5290	5808	21963	18299	21405	22810	29176	24761	48244	48643	35252	28793	58796	53405	47145	34283	43.2096	23.4826		7.86767	22.7675	6.60085	12.8699	4.49388	11.576		0.582401	14.2625	6.79497	22.3383
M164T665	164.072	165.079	11.0793	-	3::L-Phenylalanine::M-H:: 28 3::N-(4-Hydroxyphenyl)propanamide::M-H:: 855 3::2-amino-4'-hydroxy-Propiophenone::M-H:: 2018 3::2-Propylisonicotinic acid::M-H:: 2183 3::benzocaine::M-H:: 3934 3::4-(3-Pyridyl)-butanoic acid::M-H:: 5937 3::D-Phenylalanine::M-H::63528 3::DL-Phenylalanine::M-H::65707 3::Tricaine::M-H::72021 3::Metolcarb::M-H::72521 3::4-Hydroxy-1-(3-pyridinyl)-1-butanone::M-H::73234 3::…	165,079 : C00079 : L-Phenylalanine : C9H11NO2 165,079 : C02057 : Phenylalanine : C9H11NO2 165,079 : C02265 : D-Phenylalanine : C9H11NO2 165,079 : C07527 : Benzocaine : C9H11NO2 165,079 : C18090 : Tricaine : C9H11NO2 165,079 : C18747 : Metolcarb : C9H11NO2 165,079 : C19565 : 4-Hydroxy-1-(3-pyridinyl)-1-butanone : C9H11NO2 165,079 : C19578 : 5-(3-Pyridyl)-2-hydroxytetrahydrofuran : C9H11NO2	2.10069	0.00108201	900782	966206	802237	804912	930276	1.0208e+06	871460	929073	743983	763386	1.49329e+06	1.4709e+06	2.7587e+06	2.84736e+06	1.31586e+06	1.2253e+06	2.27989e+06	2.17866e+06	1.77824e+06	1.9976e+06	25.7675	29.2027		4.9558	0.235406	6.5613	4.52517	1.82041	1.06816		2.23657	5.0402	3.21116	8.21622
M164T389	164.074	163.066	6.47507	+		163,0667 : C11227 : Ethionine : C6H13NO2S 163,0667 : C17213 : Homomethionine : C6H13NO2S	1.02608	0.873528	837217	732947	522695	508200	769512	856748	791017	643253	544162	573430	1.64986e+06	462987	968145	945340	381173	507073	949668	856104	713570	761568	42.8224	28.6656		9.39135	1.9885	7.58617	14.5698	3.70353	79.4421		1.68547	20.045	7.32756	4.60162
M164T176	164.074	163.066	2.93714	+	1::S-Methylpenicillamine::M+H:: 1731 1::S-Methylmethionine::M+H:: 3288 1::S-(2-carboxypropyl)-Cysteamine::M+H:: 6522 1::Homomethionine::M+H::64484 1::Ethionine::M+H::68928 2::THTA::M+NH4::68815	163,0667 : C11227 : Ethionine : C6H13NO2S 163,0667 : C17213 : Homomethionine : C6H13NO2S	0.314119	0.000371832	414809	424321	129207	148593	172052	169034	450295	362364	151376	175098	257369	224609	128936	135638	20590.9	19365.1	91938	89187.9	89840.4	69312.7	47.4863	53.7361		1.60319	9.86905	1.25117	15.302	10.2757	9.61259		3.58273	4.33882	2.14721	18.2406
M165T548	165.027	166.034	9.14072	-		NO RESULT	4.6429	0.00599433	62437.7	62508.1	81682.3	69714.3	91591.8	93627.7	75121.4	80111.1	73237.4	73791.1	79341.9	82211.8	610755	562286	140069	99909.6	419241	557834	240553	233639	12.7095	57.1098		0.0797637	11.1794	1.5545	4.5458	0.532593	2.51227		5.84343	23.6662	20.0599	2.06207
M165T167	165.041	166.049	2.78	-	3::3-Methylxanthine::M-H:: 2820 3::1-METHYLXANTHINE::M-H::44228 3::7-Methylxanthine::M-H::58075 5::Ribonic acid::M-H:: 3290 5::Arabinonic acid::M-H:: 5524 5::Apionic acid::M-H::35481 5::Arabinonic acid::M-H::45854 5::D-Xylonate::M-H::63142 5::L-Xylonate::M-H::63152 5::L-Lyxonate::M-H::63153	166,0491 : C16353 : 7-Methylxanthine : C6H6N4O2 166,0491 : C16357 : 3-Methylxanthine : C6H6N4O2 166,0491 : C16358 : 1-Methylxanthine : C6H6N4O2	0.209612	3.3498e-06	85333.3	94002.2	44584.2	49127.8	57168.2	43962.5	67013.4	85426.3	31610.6	37636.3	83417.8	80846.9	8949.5	24160.1	15732.9	14476.7	21653.9	8066.43	6040.33	7141.5	34.5529	51.866		6.83616	6.85678	18.4669	17.082	12.3063	2.21331		64.9692	5.88038	64.6547	11.8139
M165T567	165.054	164.047	9.45203	+	2::Phenylpyruvic acid::M+H:: 328	164,0473 : C00166 : Phenylpyruvate : C9H8O3 164,0473 : C00811 : 4-Coumarate : C9H8O3 164,0473 : C01772 : trans-2-Hydroxycinnamate : C9H8O3 164,0473 : C02763 : 2-Hydroxy-3-phenylpropenoate : C9H8O3 164,0473 : C05838 : cis-2-Hydroxycinnamate : C9H8O3 164,0473 : C06738 : cis-p-Coumarate : C9H8O3 164,0473 : C07114 : 3-Oxo-3-phenylpropanoate : C9H8O3 164,0473 : C10945 : Caffeic aldehyde : C9H8O3 164,0…	14.9362	2.68111e-15	87136	76696.8	11228.3	10801.1	4949.12	4973.56	14225.4	26870.9	19893.4	23582.9	33460.4	28535.8	428879	451659	467685	439292	413358	382274	405045	420773	93.398	6.34623		9.0112	2.74305	0.348346	43.5159	12.0013	11.2338		3.65864	4.42717	5.52514	2.69337
M165T943	165.102	164.095	15.709	+	2::Isonicotinamide, 2-propyl-::M+H:: 2182 2::KYNURAMINE::M+H::43923 2::Kynuramine::M+H::62885 2::Fenuron::M+H::68925 2::INDOLE-3-CARBINOL::M+NH4::44445 2::3-Methyloxindole::M+NH4::65756 2::2-Indanone oxime::M+NH4::70226	164,095 : C11224 : Fenuron : C9H12N2O	16.954	0.000184557	318965	300850	908820	846957	1.32128e+06	1.33281e+06	292627	372730	1.2907e+06	1.32852e+06	1.73878e+06	1.97068e+06	1.20541e+07	1.20299e+07	2.82252e+07	2.58515e+07	1.35576e+07	1.36249e+07	1.51588e+07	1.53982e+07	58.4475	37.4107		4.13321	4.98286	0.614505	17.0257	2.04163	8.841		0.142251	6.20772	0.350315	1.10754
M166T771	166.015	167.022	12.8557	-	2::2,3-Pyridinedicarboxylic acid::M-H:: 330 2::Dipicolinic acid::M-H:: 4135 2::o-Nitrobenzoate::M-H::71157 2::4-Nitrobenzoic acid::M-H::72419	167,0219 : C03722 : Quinolinate : C7H5NO4 167,0219 : C16234 : o-Nitrobenzoate : C7H5NO4 167,0219 : C18625 : 4-Nitrobenzoic acid : C7H5NO4	19.1206	0.000597523	25683.7	11081.9	22557.7	21722.8	6914.66	29104.7	15724.9	20777.4	18705.1	14329.1	13044.4	22634	228542	205651	544115	598715	174411	262126	427426	392436	34.8099	45.4437		56.1672	2.66621	87.1238	19.5752	18.734	38.0112		7.45572	6.75665	28.4165	6.03554
M166T647	166.086	165.079	10.7813	+	2::L-Phenylalanine::M+H:: 28 2::N-(4-Hydroxyphenyl)propanamide::M+H:: 855 2::2-amino-4'-hydroxy-Propiophenone::M+H:: 2018 2::2-Propylisonicotinic acid::M+H:: 2183 2::benzocaine::M+H:: 3934 2::4-(3-Pyridyl)-butanoic acid::M+H:: 5937 2::D-Phenylalanine::M+H::63528 2::DL-Phenylalanine::M+H::65707 2::Tricaine::M+H::72021 2::Metolcarb::M+H::72521 2::4-Hydroxy-1-(3-pyridinyl)-1-butanone::M+H::73234 2::…	165,079 : C00079 : L-Phenylalanine : C9H11NO2 165,079 : C02057 : Phenylalanine : C9H11NO2 165,079 : C02265 : D-Phenylalanine : C9H11NO2 165,079 : C07527 : Benzocaine : C9H11NO2 165,079 : C18090 : Tricaine : C9H11NO2 165,079 : C18747 : Metolcarb : C9H11NO2 165,079 : C19565 : 4-Hydroxy-1-(3-pyridinyl)-1-butanone : C9H11NO2 165,079 : C19578 : 5-(3-Pyridyl)-2-hydroxytetrahydrofuran : C9H11NO2	1.80673	0.000811489	1.66553e+06	1.71412e+06	1.20791e+06	1.13184e+06	1.34599e+06	1.36982e+06	1.8447e+06	1.65823e+06	1.28937e+06	1.34282e+06	2.24822e+06	2.23379e+06	3.66633e+06	3.7631e+06	2.03466e+06	1.92904e+06	3.21511e+06	3.15209e+06	2.50869e+06	2.67927e+06	23.6711	24.2261		2.03345	4.59817	1.24106	7.52828	2.87143	0.455158		1.8421	3.76858	1.39961	4.64995
M166T375_2	166.086	165.079	6.24172	+	1::L-Phenylalanine::M+H:: 28	165,079 : C00079 : L-Phenylalanine : C9H11NO2 165,079 : C02057 : Phenylalanine : C9H11NO2 165,079 : C02265 : D-Phenylalanine : C9H11NO2 165,079 : C07527 : Benzocaine : C9H11NO2 165,079 : C18090 : Tricaine : C9H11NO2 165,079 : C18747 : Metolcarb : C9H11NO2 165,079 : C19565 : 4-Hydroxy-1-(3-pyridinyl)-1-butanone : C9H11NO2 165,079 : C19578 : 5-(3-Pyridyl)-2-hydroxytetrahydrofuran : C9H11NO2	3.52626	3.85765e-12	8.51868e+06	8.75801e+06	4.02406e+06	3.88724e+06	3.47337e+06	3.70065e+06	4.995e+06	4.53748e+06	3.69808e+06	3.82616e+06	4.27208e+06	4.05197e+06	1.72711e+07	1.73614e+07	1.6902e+07	1.57319e+07	1.7592e+07	1.72459e+07	1.66013e+07	1.70384e+07	38.1165	3.44009		1.95911	2.44584	4.48029	6.78755	2.40722	3.73954		0.369008	5.07069	1.40523	1.8376
M166T192	166.134	165.126	3.20367	+		165,1266 : C17932 : Immepip : C9H15N3	0.549792	0.0215626	162390	173809	145131	155543	384491	441186	197451	201613	312547	292014	574550	598199	117274	105298	125466	133931	130574	155403	263513	302309	53.6709	44.2989		4.80351	4.89713	9.71078	1.47503	4.80323	2.85177		7.60953	4.61542	12.2787	9.69671
M167T937	166.976	167.983	15.6166	-	2::phosphoenol pyruvate::M-H:: 152	167,9824 : C00074 : Phosphoenolpyruvate : C3H5O6P 167,9824 : C02798 : 3-Phosphonopyruvate : C3H5O6P 167,9824 : C16849 : Hydroxypyruvaldehyde phosphate : C3H5O6P	1.29007	6.4265e-05	1.50052e+07	1.5573e+07	1.23154e+07	1.212e+07	1.53919e+07	1.57587e+07	1.52791e+07	1.49336e+07	1.33092e+07	1.30867e+07	1.77473e+07	1.76041e+07	2.00946e+07	2.14966e+07	1.68878e+07	1.66775e+07	2.02259e+07	2.02746e+07	1.87224e+07	1.88154e+07	12.3884	8.90312		2.62571	1.13103	1.66525	1.61713	1.19207	0.573172		4.7674	0.886136	0.170012	0.350398
M167T846	166.999	168.006	14.1038	-		NO RESULT	818.736	0.00198753	2006.82	4345.01	2416.41	5432.52	2006.82	4593.22	2232.28	2581.13	2442.66	5108.87	2006.82	4463.16	961927	1.07851e+06	4.81471e+06	4.73976e+06	1.58493e+06	1.61049e+06	3.57189e+06	3.27191e+06	40.9526	58.9679		52.0588	54.3439	55.4196	10.2495	49.9314	53.6908		8.07999	1.10943	1.13152	6.19874
M167T308	167.118	166.11	5.13359	+	2::2-Aminopropiophenone::M+NH4:: 2011 2::5,6,7,8-tetrahydro-2-Quinolone::M+NH4::44972 2::D-Cathinone::M+NH4::63533 2::3-Phenylpropionaldoxim::M+NH4::64524	NO RESULT	2753.89	0.00153714	2006.82	6053.77	2554.3	2006.82	2006.82	12040.3	6936.89	7474.14	2006.82	5669.19	9348.06	9436.81	2.1363e+07	2.10177e+07	8.88711e+06	8.70859e+06	2.61771e+07	2.52819e+07	6.17621e+06	6.38825e+06	62.6255	56.3662		71.0028	16.975	101.014	5.27221	67.4747	0.668214		1.15222	1.43483	2.46027	2.38665
M169T751	168.991	169.998	12.5151	-	2::Dihydroxyacetone phosphate::M-H:: 148 2::glyceraldehyde-3-phosphate::M-H:: 149 2::D-Glyceraldehyde 3-phosphate::M-H:: 3294 2::(2S)-2-Phospholactate::M-H::72896	169,998 : C00111 : Glycerone phosphate : C3H7O6P 169,998 : C00118 : D-Glyceraldehyde 3-phosphate : C3H7O6P 169,998 : C00661 : DL-Glyceraldehyde 3-phosphate : C3H7O6P 169,998 : C19156 : (2S)-2-Phospholactate : C3H7O6P	0.517494	2.25151e-06	258803	303450	246799	215747	182293	181016	246804	278951	199230	173032	296836	306353	135580	102868	116567	91173.1	149377	137689	129999	133550	20.6372	15.6719		11.23	9.49392	0.496966	8.64727	9.95284	2.23136		19.4013	17.287	5.75789	1.9056
M169T1346	169.097	168.09	22.4412	+	2::Pyridoxamine::M+H:: 238 2::Cyclo(deltaAla-L-Val)::M+H::69241 2::4-PIOL::M+H::69651 2::p-Acetamidophenol (Acetaminophen, Tylenol)::M+NH4:: 487 2::2-Ethylisonicotinic acid::M+NH4:: 2592 2::2-Phenylglycine::M+NH4::43382 2::PHENYLACETOHYDROXAMIC ACID::M+NH4::44449 2::N-METHYLANTHRANILIC ACID::M+NH4::44613 2::Dopamine quinone::M+NH4::62866 2::(Z)-4-Hydroxyphenylacetaldehyde-oxime::M+NH4::63622 2::2…	168,0899 : C00534 : Pyridoxamine : C8H12N2O2 168,0899 : C11846 : Cyclo(deltaAla-L-Val) : C8H12N2O2 168,0899 : C13710 : 4-PIOL : C8H12N2O2	23.6055	0.00183487	57377.8	58822.9	40840.4	37553.5	90149.3	54993.7	26385.1	60353.1	62527.9	56593.7	95517.7	76012.5	621810	700535	2.60825e+06	2.47388e+06	1.00093e+06	759488	1.54171e+06	1.57884e+06	33.7642	55.7436		1.75877	5.9296	34.2542	55.3827	7.04503	16.0815		8.41946	3.73903	19.3957	1.68268
M169T522	169.097	168.09	8.69207	+	2::Pyridoxamine::M+H:: 238 2::Cyclo(deltaAla-L-Val)::M+H::69241 2::4-PIOL::M+H::69651 2::p-Acetamidophenol (Acetaminophen, Tylenol)::M+NH4:: 487 2::2-Ethylisonicotinic acid::M+NH4:: 2592 2::2-Phenylglycine::M+NH4::43382 2::PHENYLACETOHYDROXAMIC ACID::M+NH4::44449 2::N-METHYLANTHRANILIC ACID::M+NH4::44613 2::Dopamine quinone::M+NH4::62866 2::(Z)-4-Hydroxyphenylacetaldehyde-oxime::M+NH4::63622 2::2…	168,0899 : C00534 : Pyridoxamine : C8H12N2O2 168,0899 : C11846 : Cyclo(deltaAla-L-Val) : C8H12N2O2 168,0899 : C13710 : 4-PIOL : C8H12N2O2	11.6772	3.27076e-06	34043.8	41000.4	26048.5	19875.6	24071.1	37458.2	50012.4	63949	30997.3	51057	87469.3	47164.8	387266	407048	669171	636745	479463	444566	492606	477877	44.5184	20.4093		13.1098	19.009	30.7695	17.2947	34.5732	42.3364		3.52203	3.51149	5.34081	2.14633
M170T303	170.046	171.054	5.04244	-		171,0532 : C03972 : 2,3,4,5-Tetrahydrodipicolinate : C7H9NO4 171,0532 : C12108 : AminoDHS : C7H9NO4 171,0532 : C17356 : 2-Formyloxymethylclavam : C7H9NO4	6.9868	0.0553502	89308.4	89437.8	86643.3	82337.8	76183.4	79024.6	82268.1	82557.7	75843.3	76154.5	83188.7	87097.8	236362	280098	1.62677e+06	1.4938e+06	251219	254350	256372	212530	6.00395	105.576		0.102377	3.60329	2.58889	0.248494	0.289553	3.24648		11.9759	6.0263	0.875668	13.2227
M171T856	170.96	171.967	14.2706	-		NO RESULT	0.71827	0.0500569	384642	381137	402401	389352	464137	490439	390053	392356	386171	377115	433409	419869	467530	525955	163776	134876	302889	265378	242887	248364	8.82805	46.6772		0.647313	2.33082	3.89661	0.416401	1.67783	2.24411		8.31673	13.685	9.33512	1.57668
M171T735	171.007	172.014	12.26	-	2::Glyceryl phosphate::M-H:: 5161 2::Glycerol 2-phosphate::M-H::44760 2::DL-Glycerol 1-phosphate::M-H::65927	172,0137 : C00093 : sn-Glycerol 3-phosphate : C3H9O6P 172,0137 : C00623 : Glycerol 1-phosphate : C3H9O6P 172,0137 : C02979 : Glycerol 2-phosphate : C3H9O6P 172,0137 : C03189 : DL-Glycerol 1-phosphate : C3H9O6P	13.5888	2.36193e-05	110701	63139.6	16821.7	14053.6	14261.9	95767.1	38521.1	36525	39003.6	15995.2	65950.4	94259	841683	1.01749e+06	512920	498798	768861	746477	543290	551296	69.2896	27.4824		38.6917	12.6791	104.759	3.76152	59.1627	24.9889		13.3729	1.97411	2.08898	1.03427
M171T510	171.03	172.038	8.51	-	2::2-Heptenedioic acid, 4-oxo-::M-H:: 2194 2::3-Dehydroshikimic acid::M-H:: 3296 2::2-Hydroxyhepta-2,4-dienedioate::M-H::63511 2::2-Oxohept-3-enedioate::M-H::63518 2::5-Dehydroshikimate::M-H::65807 2::2-Hydroxy-5-methyl-cis,cis-muconate::M-H::66657 2::2-Oxo-5-methyl-cis-muconate::M-H::66658 2::5-Methylmaleylacetate::M-H::72142 2::cis,cis-2,4-Dihydroxy-5-methyl-6-oxo-2,4-hexadienoate::M-H::72153	172,0372 : C02637 : 3-Dehydroshikimate : C7H8O5 172,0372 : C02652 : 5-Dehydroshikimate : C7H8O5 172,0372 : C03063 : 2-Oxohept-3-enedioate : C7H8O5 172,0372 : C05600 : 2-Hydroxyhepta-2,4-dienedioate : C7H8O5 172,0372 : C07478 : 2-Hydroxy-5-methyl-cis,cis-muconate : C7H8O5 172,0372 : C07479 : 2-Oxo-5-methyl-cis-muconate : C7H8O5 172,0372 : C18306 : 5-Methylmaleylacetate : C7H8O5 172,0372 : C18318 :…	10.7321	2.57398e-06	378301	367379	382476	388762	403025	381697	383582	369308	366119	333459	369139	390024	4.27125e+06	3.3373e+06	3.81707e+06	4.0694e+06	3.66244e+06	2.98687e+06	5.12494e+06	5.02194e+06	4.60556	18.7059		2.07136	1.15272	3.84379	2.68127	6.60233	3.8906		17.3595	4.52486	14.3684	1.43564
M171T145	171.139	172.147	2.41963	-	n-capric acid	172,1463 : C01571 : Decanoic acid : C10H20O2 172,1463 : C02904 : p-Menthane-3,8-diol : C10H20O2 172,1463 : C12289 : Isoamyl isovalerate : C10H20O2 172,1463 : C12292 : Ethyl octanoate : C10H20O2	0.727577	0.0762059	1.61676e+06	1.75126e+06	1.23047e+06	1.26106e+06	2.17293e+06	2.02263e+06	1.27436e+06	1.39972e+06	1.41257e+06	1.2782e+06	3.59652e+06	3.56712e+06	1.60967e+06	1.78831e+06	941795	985282	1.54648e+06	1.5867e+06	1.21676e+06	1.27921e+06	45.2234	22.655		5.64791	1.73627	5.06617	6.62986	7.06184	0.580395		7.43485	3.19135	1.81535	3.53842
M172T268	172.062	173.069	4.46343	-	3::2,6-Piperidinedicarboxylic acid::M-H:: 334 3::Ethosuximide M3::M-H:: 2597 3::N-Acetyl-L-glutamate 5-semialdehyde::M-H:: 3298 3::5-Deoxy-5-aminoshikimic acid::M-H::69320 3::(2S,5S)-trans-Carboxymethylproline::M-H::71640	173,0688 : C01250 : N-Acetyl-L-glutamate 5-semialdehyde : C7H11NO4 173,0688 : C12121 : 5-Deoxy-5-aminoshikimic acid : C7H11NO4 173,0688 : C17366 : (2S,5S)-trans-Carboxymethylproline : C7H11NO4	4.94563	0.000363317	297301	311939	304796	317254	400417	370972	315543	323016	338968	326932	543265	445207	2.61957e+06	2.70738e+06	1.25591e+06	1.21784e+06	2.00342e+06	1.83956e+06	1.32784e+06	1.19149e+06	20.3802	35.4625		3.39786	2.83227	5.39823	1.65504	2.55623	14.0293		2.3312	2.17636	6.03008	7.65389
M173T1002	173.01	174.017	16.699	-	2::Dehydroascorbic acid::M-H:: 342 2::Aconitic acid::M-H:: 3300 2::trans-Aconitate::M-H:: 3771 10::Phenylmethanesulfonyl fluoride::M-H::66517	174,0164 : C00417 : cis-Aconitate : C6H6O6 174,0164 : C02341 : trans-Aconitate : C6H6O6 174,0164 : C05422 : Dehydroascorbate : C6H6O6	5.18851	2.2061e-05	378523	403586	595493	246117	659494	786273	385630	453151	500157	701973	517702	392002	3.20489e+06	3.35366e+06	1.85796e+06	2.83274e+06	2.48069e+06	2.53478e+06	2.99836e+06	1.56049e+06	31.4041	24.282		4.53176	58.7081	12.4013	11.3842	23.7421	19.5413		3.20792	29.3889	1.52514	44.6048
M173T1030	173.01	174.017	17.1649	-	2::Dehydroascorbic acid::M-H:: 342 2::Aconitic acid::M-H::3300 2::trans-Aconitate::M-H::3771	174,0164 : C00417 : cis-Aconitate : C6H6O6 174,0164 : C02341 : trans-Aconitate : C6H6O6 174,0164 : C05422 : Dehydroascorbate : C6H6O6	1.60563	0.0455847	1.19958e+06	1.7316e+06	1.08875e+06	1.08932e+06	1.26389e+06	1.28709e+06	1.22499e+06	1.35296e+06	1.22096e+06	1.29718e+06	1.80561e+06	1.74172e+06	2.09754e+06	1.95916e+06	4.28057e+06	1.88652e+06	1.40037e+06	1.21141e+06	1.96351e+06	2.65269e+06	18.713	43.7305		25.6687	0.0367178	1.28632	7.0202	4.28091	2.54727		4.82417	54.8995	10.2321	21.1138
M173T925	173.01	174.017	15.4216	-	3::Aconitic acid::M-H::3300	174,0164 : C00417 : cis-Aconitate : C6H6O6 174,0164 : C02341 : trans-Aconitate : C6H6O6 174,0164 : C05422 : Dehydroascorbate : C6H6O6	4.82808	0.000126021	212893	231203	160979	194704	194882	208288	283819	312144	196020	232657	290667	304603	1.60256e+06	1.66427e+06	1.13357e+06	1.02143e+06	1.02444e+06	1.09754e+06	871566	670618	21.3442	29.9567		5.83087	13.4091	4.70234	6.72151	12.0867	3.31079		2.6716	7.35872	4.87166	18.4274
M173T633	173.046	174.053	10.5496	-	2::Shikimic acid::M-H:: 338	174,0528 : C00493 : Shikimate : C7H10O5 174,0528 : C04236 : (2S)-2-Isopropyl-3-oxosuccinate : C7H10O5 174,0528 : C16588 : 2-Oxopimelate : C7H10O5 174,0528 : C18307 : 2-Methyl-3-oxoadipate : C7H10O5 174,0528 : C18312 : 4-Methyl-3-oxoadipate : C7H10O5	–inf	1.06836e-11	520018	495850	519457	475399	464110	422815	571855	579874	506683	597722	592809	421220	0	0	0	0	0	0	0	0	12.0589	0		3.36456	6.26288	6.58454	0.984742	11.6577	23.9306		0	0	0	0
M173T568	173.092	172.084	9.46832	+	2::Glycylproline::M+H:: 4185 2::Gly Pro::M+H::23672 2::Pro Gly::M+H::24019 2::5-&delta;-Hydroxybutyl Hydantoin::M+H::44728 2::L-prolyl-L-glycine::M+H::62025 3::Ethosuximide M5::M+NH4:: 2600 3::(3S,5S)-Carbapenam-3-carboxylic acid::M+NH4::71641 3::(5S,6S)-6-Amino-5-hydroxycyclohexane-1,3-diene-1-carboxyate::M+NH4::73384 3::(1R,6S)-6-Amino-5-oxocyclohex-2-ene-1-carboxylate::M+NH4::73385	NO RESULT	5.53974	6.18509e-06	86207.4	63229.2	72868.4	60559.4	55071.5	65235.7	147482	129246	183605	86352.2	98617.8	88492.1	382972	411415	684584	656101	453172	472850	526896	611008	41.6748	21.7238		21.7458	13.0464	11.9481	9.31967	50.9475	7.65315		5.06362	3.00453	3.0052	10.4537
M173T323	173.092	172.084	5.38908	+	2::Glycylproline::M+H:: 4185 2::Gly Pro::M+H::23672 2::Pro Gly::M+H::24019 2::5-&delta;-Hydroxybutyl Hydantoin::M+H::44728 2::L-prolyl-L-glycine::M+H::62025 2::Ethosuximide M5::M+NH4:: 2600 2::(3S,5S)-Carbapenam-3-carboxylic acid::M+NH4::71641 2::(5S,6S)-6-Amino-5-hydroxycyclohexane-1,3-diene-1-carboxyate::M+NH4::73384 2::(1R,6S)-6-Amino-5-oxocyclohex-2-ene-1-carboxylate::M+NH4::73385	NO RESULT	3.27448	0.00263259	1.07724e+06	1.062e+06	959346	971930	1.01022e+06	1.1592e+06	1.33798e+06	1.15348e+06	1.45068e+06	1.44973e+06	1.63234e+06	1.53064e+06	5.78103e+06	5.69642e+06	2.32921e+06	2.20356e+06	5.7199e+06	5.48426e+06	2.50754e+06	2.57492e+06	19.122	43.3878		1.00776	0.921514	9.71145	10.4725	0.0465801	4.54748		1.04247	3.9202	2.97434	1.87495
M173T617	173.094	174.101	10.2864	-	2::N2-Acetyl-L-ornithine::M-H:: 3303 2::Gly Val::M-H::23847 2::Val Gly::M-H::23824 2::THEANINE::M-H::44433 2::N5-Ethyl-L-glutamine::M-H::65555	174,1004 : C00437 : N-Acetylornithine : C7H14N2O3 174,1004 : C01047 : N5-Ethyl-L-glutamine : C7H14N2O3	0.0884261	9.23426e-07	73786.2	72559.9	45977	37445	82644.6	95868.4	54834.1	59136.5	59552.2	73234.2	110455	118397	6162.51	15619.6	3488.69	3488.69	3488.69	3488.69	9458.52	6910.6	33.6878	65.7747		1.18504	14.4639	10.4762	5.3386	14.5717	4.908		61.4005	0	0	22.0128
M174T699	174.041	175.048	11.6464	-	2::N-acetylaspartate::M-H:: 3769 2::2-amino-3-oxo-hexanedioic acid::M-H::35946 2::N-Formyl-L-glutamate::M-H::63245 5::7-Cyano-7-deazaguanine::M-H::71122	175,0481 : C01042 : N-Acetyl-L-aspartate : C6H9NO5 175,0481 : C01045 : N-Formyl-L-glutamate : C6H9NO5 175,0481 : C05520 : 2-Amino-3-oxoadipate : C6H9NO5	2.37718	0.000177597	920747	922750	969527	946883	905050	925228	933090	989863	1.01351e+06	1.03602e+06	1.11952e+06	1.17484e+06	2.9075e+06	3.16333e+06	1.68793e+06	1.63917e+06	2.53014e+06	2.55187e+06	2.1803e+06	2.13058e+06	8.6209	23.1295		0.153715	1.67108	1.55908	4.17533	1.55357	3.40978		5.95957	2.07251	0.604797	1.63124
M175T638	175.019	176.026	10.6287	-		NO RESULT	0.517896	0.0273806	67962.8	66264.4	46039.6	42968.7	122509	107814	70020.3	70173.8	32097.8	28425.8	160021	183744	62915.3	66765.7	8146.13	19716.9	58101.1	62263.2	25430.4	41248.8	60.2651	52.8621		1.78934	4.87919	9.02291	0.154842	8.58031	9.7594		4.199	58.7284	4.89014	33.5496
M175T954	175.025	176.033	15.8942	-	3::L-Ascorbic acid::M-H:: 249 3::2-Ketogulonolactone::M-H:: 341 3::Glucuronolactone::M-H::44759 3::5-Dehydro-4-deoxy-D-glucuronate::M-H::63149 3::(4S)-4,6-Dihydroxy-2,5-dioxohexanoate::M-H::63150 3::2-Hydroxy-3-oxoadipate::M-H::63243 3::Parapyruvate::M-H::63269 3::D-Glucurono-6,2-lactone::M-H::65969 3::(4S,5S)-4,5-Dihydroxy-2,6-dioxohexanoate::M-H::66189 3::D-Galacturonolactone::M-H::66399 3::2-D…	176,0321 : C00072 : Ascorbate : C6H8O6 176,0321 : C02670 : D-Glucuronolactone : C6H8O6 176,0321 : C03217 : 2-Hydroxy-3-oxoadipate : C6H8O6 176,0321 : C03289 : L-xylo-Hexulonolactone : C6H8O6 176,0321 : C03387 : D-Glucurono-6,2-lactone : C6H8O6 176,0321 : C04053 : 5-Dehydro-4-deoxy-D-glucuronate : C6H8O6 176,0321 : C04349 : (4S)-4,6-Dihydroxy-2,5-dioxohexanoate : C6H8O6 176,0321 : C04471 : (4S,5S)…	20.523	0.0381976	85486.6	82856.5	131380	139772	144704	156708	55882.3	76559	157698	170572	152091	77654.5	880659	825818	6.78595e+06	6.4656e+06	1.22818e+06	1.10574e+06	1.28078e+06	1.01118e+06	33.7648	105.583		2.20951	4.37661	5.63225	22.0787	5.54655	45.8198		4.54488	3.41883	7.41896	16.6354
M175T840	175.036	176.044	13.9978	-	2::N-Carbamoyl-DL-aspartic acid::M-H:: 337 2::N-Carbamoyl-L-aspartic acid::M-H:: 3304 2::3-(Carboxycarbonylamino)-L-alanine::M-H::66139	176,0433 : C00438 : N-Carbamoyl-L-aspartate : C5H8N2O5 176,0433 : C04209 : 3-(Carboxycarbonylamino)-L-alanine : C5H8N2O5	0.421545	4.02417e-06	602304	658472	1.02405e+06	1.02086e+06	1.24185e+06	1.23104e+06	846530	830182	1.10689e+06	1.09247e+06	1.35657e+06	1.39861e+06	450982	457745	504242	471634	583186	600778	212268	206694	24.946	34.4713		6.30029	0.220437	0.61769	1.3789	0.927218	2.158		1.0525	4.7254	2.10134	1.8813
M175T470	175.062	176.069	7.83353	-	2::2-Isopropylmalic acid::M-H:: 339 2::3-Isopropylmalic acid::M-H:: 340 2::3-propylmalic acid::M-H::45908 2::2,3-dimethyl-3-hydroxy-glutaric acid::M-H::45921 2::3-Isopropylmalate::M-H::62819 2::2-Propylmalate::M-H::63240	176,0685 : C02123 : 3-Propylmalate : C7H12O5 176,0685 : C02504 : alpha-Isopropylmalate : C7H12O5 176,0685 : C03328 : (R)-2-(n-Propyl)-malate : C7H12O5 176,0685 : C04411 : (2R,3S)-3-Isopropylmalate : C7H12O5 176,0685 : C05994 : 2-Propylmalate : C7H12O5	1.95523	0.000691878	6.90934e+07	7.27298e+07	6.48267e+07	6.43403e+07	7.90347e+07	7.74825e+07	6.90236e+07	7.55214e+07	6.48063e+07	6.91987e+07	1.06295e+08	1.01989e+08	1.92034e+08	2.03488e+08	1.02858e+08	1.03136e+08	1.59266e+08	1.56797e+08	1.50908e+08	1.23347e+08	18.322	25.2193		3.62606	0.532562	1.40248	6.3574	4.63544	2.92352		4.0955	0.190738	1.10499	14.2122
M175T206	175.098	176.105	3.42686	-	2::6,8-dihydroxy-octanoic acid::M-H::35591 2::L-Cladinose::M-H::69247 2::Metaldehyde::M-H::72518 2::6,8-dihydroxy-octanoic acid::M-H::74602	176,1049 : C11917 : L-Cladinose : C8H16O4 176,1049 : C18744 : Metaldehyde : C8H16O4	2.72102	0.0147249	83032.7	85323.3	68330.9	76682.4	86478.1	99667.2	102813	96206.2	79473.3	98575.8	159892	123888	479684	476368	137430	148521	263644	305708	157874	135682	25.5329	55.7165		1.92414	8.14458	10.0203	4.69459	15.1728	17.9424		0.490511	5.48539	10.4483	10.691
M175T728	175.107	174.1	12.131	+	n-acetylornithine	174,1004 : C00437 : N-Acetylornithine : C7H14N2O3 174,1004 : C01047 : N5-Ethyl-L-glutamine : C7H14N2O3	0.884374	0.376138	2.10795e+07	2.16142e+07	1.92333e+07	1.9724e+07	1.94029e+07	1.9915e+07	2.60731e+07	2.35087e+07	3.59727e+07	1.35979e+07	2.27075e+07	2.31604e+07	1.21696e+07	1.24939e+07	2.39868e+07	2.29171e+07	1.07284e+07	2.72213e+07	2.36778e+07	2.36278e+07	23.9937	33.7059		1.77111	1.78132	1.84207	7.31449	63.8336	1.39621		1.85981	3.22544	61.4618	0.149557
M175T1380	175.119	174.111	22.9939	+	arginine	174,1117 : C00062 : L-Arginine : C6H14N4O2 174,1117 : C00792 : D-Arginine : C6H14N4O2 174,1117 : C02385 : Amino acid(Arg-) : C6H14N4O2	0.977914	0.913204	6.66024e+06	7.02837e+06	4.00278e+06	3.96043e+06	9.90144e+06	9.98382e+06	6.01788e+06	6.42671e+06	4.5959e+06	5.25938e+06	1.48486e+07	1.54025e+07	1.03741e+07	1.01329e+07	3.51792e+06	3.76308e+06	1.0833e+07	1.00263e+07	5.86785e+06	6.82488e+06	50.0629	39.8646		3.80332	0.752078	0.585892	4.646	9.52085	2.58928		1.66344	4.76187	5.46894	10.6632
M176T638	176.027	177.034	10.6292	-		NO RESULT	0.0800002	8.51623e-05	363131	361724	315715	307965	615368	575000	241442	295364	304759	301251	936300	919176	51605.9	89164.1	6454.54	29471.2	28970.4	23814.6	31128	34709.2	53.1725	66.3722		0.274429	1.75729	4.79588	14.2058	0.818705	1.30523		37.732	90.6049	13.8136	7.69249
M176T202	176.039	177.046	3.37178	-		177,046 : C03145 : N-Formylmethionine : C6H11NO3S 177,046 : C08265 : Alliin : C6H11NO3S 177,046 : C08295 : S-[(E)-Prop-1-enyl]-L-cysteine S-oxide : C6H11NO3S	0.873802	0.378247	701156	784551	387804	400775	507154	538362	557450	694773	396675	419115	771056	735499	662576	844300	302718	340894	524372	570992	377350	393009	27.0724	36.9831		7.93815	2.32611	4.22134	15.5088	3.89012	3.33773		17.0549	8.38842	6.01904	2.87481
M176T751	176.103	175.095	12.5202	+	2::Citrulline::M+H:: 16	175,0957 : C00327 : L-Citrulline : C6H13N3O3	1.66485	0.000493798	4.34656e+06	5.2267e+06	4.14075e+06	4.25852e+06	3.67493e+06	3.43123e+06	3.97545e+06	3.69055e+06	4.12894e+06	3.78576e+06	3.37481e+06	3.24333e+06	8.06619e+06	8.20303e+06	5.28665e+06	5.13419e+06	7.58058e+06	7.02909e+06	5.63971e+06	5.53382e+06	13.7317	19.7811		13.002	1.98292	4.84988	5.25582	6.13202	2.80949		1.18953	2.06903	5.33834	1.34025
M177T633	177.023	178.03	10.5527	-	4::4-Amino-7-chloroquinoline::M-H:: 1728 5::1-Phenyl-5-mercaptotetrazole::M-H::70884	NO RESULT	15.2455	0.00685965	149459	175005	875976	887842	246649	237138	85594.6	111516	421287	442643	222319	231711	9.95264e+06	1.0844e+07	1.20326e+06	1.06941e+06	3.65214e+06	3.78607e+06	5.82354e+06	5.2093e+06	80.6435	69.9167		11.1343	0.951367	2.7801	18.5978	3.4959	2.92549		6.06144	8.32884	2.54647	7.87344
M177T641	177.034	178.042	10.69	-		178,0412 : C01419 : Cys-Gly : C5H10N2O3S	0.0930624	1.4128e-05	625420	660308	531997	521478	939881	949207	471049	519352	483428	469239	1288335	1329443	93544	118698	24096	4252	77501	75226	85232	66743	43.2106	54.4862		3.83744	1.4121	0.698165	6.89728	2.10633	2.2208		16.7606	98.9969	2.10659	17.2051
M177T497	177.087	176.079	8.27656	+	2::Ala Ser::M+H::23694 2::Ser Ala::M+H::23774 2::Thr Gly::M+H::23781 2::Gly Thr::M+H::24013 2::D-Alanyl-D-serine::M+H::73316 2::4-Methylene-L-glutamate::M+NH4::63273 2::N-Methyl-2-oxoglutaramate::M+NH4::66012	176,0797 : C19719 : D-Alanyl-D-serine : C6H12N2O4	2.67102	4.62654e-12	606231	649285	353908	325028	391220	448789	594550	513454	355413	354937	731192	684048	1.45943e+06	1.36547e+06	1.26433e+06	1.22315e+06	1.4232e+06	1.32386e+06	1.29367e+06	1.34533e+06	29.4021	5.90106		4.84957	6.01572	9.69214	10.3508	0.0946378	4.71099		4.70397	2.34104	5.11428	2.76844
M179T901	178.984	179.991	15.0134	-		NO RESULT	42.9891	0.000426319	2236.35	2201.97	2006.82	2006.82	5522.32	2681.11	2006.82	4574.97	2006.82	2006.82	2006.82	2006.82	170288	181615	80985.4	41772	90158.7	117290	142333	71579.4	45.1191	44.2531		1.09524	0	48.9805	55.181	0	0		4.55178	45.1754	18.496	46.7766
M180T580	180.067	181.074	9.66	-	tyrosine	181,0739 : C00082 : L-Tyrosine : C9H11NO3 181,0739 : C01536 : DL-Tyrosine : C9H11NO3 181,0739 : C03290 : L-threo-3-Phenylserine : C9H11NO3 181,0739 : C04368 : 3-Amino-3-(4-hydroxyphenyl)propanoate : C9H11NO3 181,0739 : C06420 : D-Tyrosine : C9H11NO3 181,0739 : C19579 : gamma-Hydroxy-3-pyridinebutanoate : C9H11NO3 181,0739 : C19712 : N-Hydroxy-L-phenylalanine : C9H11NO3	–inf	0.000196422	196112	205490	57143.5	43068.5	74761.2	55438.8	69516.3	77364.5	44248.6	57256.7	78024.7	80659.1	0	0	0	0	0	0	0	0	63.3905	0		3.30233	19.8629	20.9878	7.55643	18.1234	2.3478		0	0	0	0
M181T719	181.051	182.058	11.9817	-	2::Homovanillic acid::M-H:: 971 2::Veratric acid::M-H:: 1079 2::3,4-Dihydroxyphenylpropanoate::M-H:: 3789 2::3-Hydroxy-4-methoxyphenylacetic acid::M-H:: 3794 2::p-Hydroxyphenyllactate::M-H:: 4160 2::4-Hydroxyphenyllactic acid::M-H::34515 2::3-METHYLORSELLINIC ACID::M-H::43818 2::EVERNINIC ACID::M-H::44001 2::FLOPROPIONE::M-H::44151 2::METHYL ORSELLINATE::M-H::44470 2::3-Methoxy-4-hydroxyphenylgly…	182,0579 : C03672 : 3-(4-Hydroxyphenyl)lactate : C9H10O4 182,0579 : C03964 : (R)-3-(4-Hydroxyphenyl)lactate : C9H10O4 182,0579 : C04044 : 3-(2,3-Dihydroxyphenyl)propanoate : C9H10O4 182,0579 : C05582 : Homovanillate : C9H10O4 182,0579 : C05583 : 3-Methoxy-4-hydroxyphenylglycolaldehyde : C9H10O4 182,0579 : C10447 : 3,4-Dihydroxyphenylpropanoate : C9H10O4 182,0579 : C10680 : 2',6'-Dihydroxy-4'-meth…	2.25012	0.00140578	1.04205e+06	1.18215e+06	1.88039e+06	1.83944e+06	1.95605e+06	1.94799e+06	1.14665e+06	1.26057e+06	1.9773e+06	2.08423e+06	2.94276e+06	3.00587e+06	5.10961e+06	5.77754e+06	2.89405e+06	2.98925e+06	2.88434e+06	2.90988e+06	5.34833e+06	5.48693e+06	34.7146	32.4558		8.90848	1.55668	0.292014	6.69266	3.72346	1.50046		8.67632	2.28841	0.623212	1.80906
M182T563	182.081	181.073	9.38389	+	2::L-Tyrosine::M+H:: 34	181,0739 : C00082 : L-Tyrosine : C9H11NO3 181,0739 : C01536 : DL-Tyrosine : C9H11NO3 181,0739 : C03290 : L-threo-3-Phenylserine : C9H11NO3 181,0739 : C04368 : 3-Amino-3-(4-hydroxyphenyl)propanoate : C9H11NO3 181,0739 : C06420 : D-Tyrosine : C9H11NO3 181,0739 : C19579 : gamma-Hydroxy-3-pyridinebutanoate : C9H11NO3 181,0739 : C19712 : N-Hydroxy-L-phenylalanine : C9H11NO3	6.983	7.36885e-11	1.81645e+06	1.88682e+06	641858	620631	708824	749232	1.03493e+06	953620	675471	625941	851038	830458	7.12369e+06	6.85809e+06	7.48648e+06	7.25952e+06	6.27362e+06	5.99199e+06	5.84587e+06	6.20949e+06	46.4693	9.45451		2.68719	2.37782	3.91936	5.78255	5.38229	1.73091		2.68641	2.17662	3.24709	4.26556
M185T900	184.986	185.993	15	-	3-phosphoglycerate	185,9929 : C00197 : 3-Phospho-D-glycerate : C3H7O7P 185,9929 : C00597 : 3-Phospho-DL-glycerate : C3H7O7P 185,9929 : C00631 : 2-Phospho-D-glycerate : C3H7O7P	0.986345	0.904361	3.31886e+06	3.46323e+06	2.3775e+06	2.06233e+06	3.79875e+06	3.01809e+06	3.16162e+06	3.45485e+06	2.56094e+06	2.15634e+06	4.86892e+06	4.72625e+06	3.59549e+06	4.10319e+06	2.03312e+06	2.2218e+06	3.2147e+06	3.40241e+06	3.48656e+06	3.56646e+06	28.0057	22.228		3.01052	10.039	16.1956	6.26752	12.1295	2.10276		9.32632	6.27097	4.01177	1.60196
M185T878	184.986	185.993	14.6367	-	2::D-Glycerate 3-phosphate::M-H:: 150 2::D-Glycerate 2-phosphate::M-H:: 151 6::8-Chloroxanthine::M-H::58350	185,9929 : C00197 : 3-Phospho-D-glycerate : C3H7O7P 185,9929 : C00597 : 3-Phospho-DL-glycerate : C3H7O7P 185,9929 : C00631 : 2-Phospho-D-glycerate : C3H7O7P	0.722634	0.00278335	3.81089e+06	3.91309e+06	3.57072e+06	3.41761e+06	4.53712e+06	4.94522e+06	3.88827e+06	4.28036e+06	3.7962e+06	3.94063e+06	5.67465e+06	5.56355e+06	3.29061e+06	3.58128e+06	2.15399e+06	2.0167e+06	2.75178e+06	3.24535e+06	3.69383e+06	3.99899e+06	17.556	23.3221		1.87113	3.09865	6.08638	6.78813	2.64015	1.39809		5.9818	4.65545	11.6392	5.61
M185T682	185.01	186.017	11.37	-	2::3-maleylpyruvic acid::M-H::45909 2::3-Fumarylpyruvate::M-H::63504 2::3-Carboxy-cis,cis-muconate::M-H::65566 2::2-Carboxy-2,5-dihydro-5-oxofuran-2-acetate::M-H::65574 2::2-Carboxy-cis,cis-muconate::M-H::66019 2::3-Carboxy-2-hydroxymuconate semialdehyde::M-H::66190 2::4-Carboxy-2-hydroxymuconate semialdehyde::M-H::66191 2::3-Carboxy-2,5-dihydro-5-oxofuran-2-acetate::M-H::66206 2::2-Hydroxy-2-hyd…	186,0164 : C01163 : 3-Carboxy-cis,cis-muconate : C7H6O6 186,0164 : C01278 : 2-Carboxy-2,5-dihydro-5-oxofuran-2-acetate : C7H6O6 186,0164 : C02167 : Maleylpyruvate : C7H6O6 186,0164 : C02514 : 3-Fumarylpyruvate : C7H6O6 186,0164 : C03666 : 2-Carboxy-cis,cis-muconate : C7H6O6 186,0164 : C04480 : 3-Carboxy-2-hydroxymuconate semialdehyde : C7H6O6 186,0164 : C04484 : 4-Carboxy-2-hydroxymuconate semial…	33.8786	3.89708e-07	1.43858e+06	1.57753e+06	743452	762850	1.33883e+06	1.32475e+06	1.33849e+06	1.42217e+06	736592	808437	2.05014e+06	1.99269e+06	4.38964e+07	4.5159e+07	5.46118e+07	5.27299e+07	3.92252e+07	3.95816e+07	3.96117e+07	3.60427e+07	35.4318	15.2933		6.51506	1.82119	0.747875	4.2867	6.57622	2.0096		2.00508	2.47939	0.639613	6.67144
M185T298	185.128	184.121	4.97122	+	2::o-Methyldopamine (3-methoxytyramine)::M+NH4:: 67 2::Phenylephrine::M+NH4:: 699 2::Methyldopamine::M+NH4:: 1216 2::p-Hydroxynorpseudoephedrine::M+NH4:: 2017 2::3-Methoxytyramine::M+NH4:: 5094 2::4-(1-hydroxy-2-(methylamino)ethyl)phenol::M+NH4::24111 2::PYRITHYLDIONE::M+NH4::44329 2::METARAMINOL::M+NH4::44342 2::4-Methoxytyramine::M+NH4::62825 2::Epinine::M+NH4::66649 2::Ethinamate::M+NH4::66748…	NO RESULT	2.33688	1.27505e-07	351986	352893	204469	208436	145631	165916	422805	358080	240239	205198	324616	343822	605466	644854	736149	675376	540514	513315	725198	737802	33.0172	13.5747		0.182019	1.35873	9.20791	11.7218	11.1252	4.06344		4.45518	6.08885	3.65001	1.21837
M186T825	186.016	185.009	13.7533	+	2::Phospho-L-serine::M+H:: 297 2::phosphoenol pyruvate::M+NH4:: 152 2::Hydroxypyruvaldehyde phosphate::M+NH4::63569 2::3-Phosphonopyruvate::M+NH4::63583 3::L-Glutamate::M+K:: 19 3::N-Acetylserine::M+K:: 308 3::O-Acetylserine::M+K:: 3270 3::Glutamate::M+K:: 3761 3::N-Methyl-D-aspartic acid::M+K:: 6662 3::D-Glutamate::M+K:: 6895 3::L-4-Hydroxyglutamate semialdehyde::M+K::58455 3::L-threo-3-Methylas…	185,0089 : C01005 : O-Phospho-L-serine : C3H8NO6P 185,0089 : C02532 : O-Phospho-D-serine : C3H8NO6P	1.37961	2.98466e-05	880992	889931	710311	739727	642173	642807	1.03511e+06	900624	737629	731623	888610	928264	1.12508e+06	1.1637e+06	939309	945188	1.22404e+06	1.19045e+06	1.15837e+06	1.20094e+06	15.4636	10.0784		0.713839	2.86893	0.0697566	9.82557	0.578051	3.08656		2.38648	0.441196	1.96701	2.55166
M186T417	186.123	185.116	6.95369	+	2::Isocarbamid::M+H::72796 2::Pyridoxamine::M+NH4:: 238 2::Cyclo(deltaAla-L-Val)::M+NH4::69241 2::4-PIOL::M+NH4::69651	185,1164 : C19047 : Isocarbamid : C8H15N3O2	0.459296	0.00836151	2.99774e+06	2.95836e+06	988576	986628	1.15491e+06	1.13728e+06	4.07e+06	3.55875e+06	1.15471e+06	1.20158e+06	1.46466e+06	1.51546e+06	812219	869275	1.15928e+06	1.05119e+06	825855	819564	769985	792924	58.2881	15.8103		0.935143	0.139487	1.08756	9.47748	2.81315	2.41103		4.79871	6.91543	0.540709	2.07567
M187T753	187.025	188.032	12.542	-	2::cis-2-Methylaconitate::M-H::58403 2::(Z)-But-1-ene-1,2,4-tricarboxylate::M-H::63456 2::(E)-3-(Methoxycarbonyl)pent-2-enedioate::M-H::69085 2::(E)-2-(Methoxycarbonylmethyl)butenedioate::M-H::69086	188,0321 : C04002 : (Z)-But-1-ene-1,2,4-tricarboxylate : C7H8O6 188,0321 : C04225 : (Z)-But-2-ene-1,2,3-tricarboxylate : C7H8O6 188,0321 : C11514 : (E)-3-(Methoxycarbonyl)pent-2-enedioate : C7H8O6 188,0321 : C11515 : (E)-2-(Methoxycarbonylmethyl)butenedioate : C7H8O6 188,0321 : C16579 : trans-Homoaconitate : C7H8O6	686.551	0.00986091	5890.33	2006.82	2006.82	2397.26	2006.82	2006.82	3212.53	3379.27	7070.23	2006.82	3070.13	2006.82	959959	973327	4.76397e+06	4.9791e+06	1.30643e+06	1.3158e+06	1.35826e+06	1.30586e+06	54.6212	80.4673		69.5454	12.5374	0	3.57725	78.8883	29.6189		0.977833	3.12258	0.505071	2.78122
M187T701	187.025	188.032	11.6885	-	2::cis-2-Methylaconitate::M-H::58403 2::(Z)-But-1-ene-1,2,4-tricarboxylate::M-H::63456 2::(E)-3-(Methoxycarbonyl)pent-2-enedioate::M-H::69085 2::(E)-2-(Methoxycarbonylmethyl)butenedioate::M-H::69086	188,0321 : C04002 : (Z)-But-1-ene-1,2,4-tricarboxylate : C7H8O6 188,0321 : C04225 : (Z)-But-2-ene-1,2,3-tricarboxylate : C7H8O6 188,0321 : C11514 : (E)-3-(Methoxycarbonyl)pent-2-enedioate : C7H8O6 188,0321 : C11515 : (E)-2-(Methoxycarbonylmethyl)butenedioate : C7H8O6 188,0321 : C16579 : trans-Homoaconitate : C7H8O6	42.8778	0.00123929	77616.9	104806	50832.4	31785.1	63866.4	55709	89342.2	105154	56797.6	47734.1	74984.4	98061.3	2.11412e+06	2.3455e+06	5.59671e+06	5.65191e+06	2.6307e+06	2.70222e+06	1.69546e+06	1.75201e+06	33.8087	53.0267		21.0779	32.6043	9.64771	11.497	12.2621	18.8596		7.33739	0.693932	1.89645	2.31964
M187T491	187.071	186.064	8.17847	+	2::AMPA::M+H::69625 2::Dihydrodipicolinic acid::M+NH4:: 333 2::2-Furoylglycine::M+NH4:: 5428 2::Didox::M+NH4::45163 2::L-2,3-Dihydrodipicolinate::M+NH4::62886 2::3-Methylpyrrole-2,4-dicarboxylic acid::M+NH4::64585 2::3,5-Dihydroxyanthranilate::M+NH4::69050 2::2-Methoxy-5-nitrophenol::M+NH4::71654 2::2-Methoxy-4-nitrophenol::M+NH4::71655 2::4-Methyl-5-nitrocatechol::M+NH4::72150	186,0641 : C13672 : AMPA : C7H10N2O4	2.07806	1.83116e-06	119559	110308	111112	116201	108102	124342	126348	107880	107771	109797	115216	128427	255723	272895	275603	231619	203497	223253	211857	244385	6.56292	11.2437		5.69189	3.16603	9.88027	11.1508	1.31675	7.66817		4.59405	12.2635	6.547	10.0826
M187T383	187.073	188.08	6.38589	-	2::N&alpha;-Acetyl-L-glutamine::M-H::58344 2::L-glycyl-L-hydroxyproline::M-H::62021	NO RESULT	2.32558	0.00225058	636599	666344	590421	581126	637142	625750	643381	717061	602090	591986	936012	1.05514e+06	2.09424e+06	2.56115e+06	1.07831e+06	981013	1.85298e+06	1.82359e+06	1.23514e+06	1.21546e+06	21.6735	35.0677		3.22851	1.12209	1.27576	7.65926	1.19658	8.46073		14.1837	6.68205	1.13067	1.13583
M187T564	187.107	186.1	9.40137	+	3::Ala Pro::M+H::23860 3::Pro Ala::M+H::23941 3::Norepinephrine (noradrenaline)::M+NH4:: 63 3::Pyridoxine (Vitamin B6)::M+NH4:: 2202 3::6-Hydroxydopamine::M+NH4:: 6307 3::5-Hydroxydopamine::M+NH4:: 7081	NO RESULT	2.81001	8.64293e-08	534067	526707	546363	520723	604588	556428	777333	705689	645160	709602	735846	609170	1.66236e+06	1.64921e+06	2.015e+06	2.01044e+06	1.55541e+06	1.50609e+06	1.74724e+06	1.85124e+06	14.5159	11.0893		0.981201	3.39807	5.86624	6.83196	6.72692	13.3193		0.561708	0.159969	2.27797	4.08701
M187T401	187.107	186.1	6.67667	+	2::Ala Pro::M+H::23860 2::Pro Ala::M+H::23941 2::Norepinephrine (noradrenaline)::M+NH4:: 63 2::Pyridoxine (Vitamin B6)::M+NH4:: 2202 2::6-Hydroxydopamine::M+NH4:: 6307 2::5-Hydroxydopamine::M+NH4:: 7081	NO RESULT	4.26407	3.08807e-05	532064	523455	460716	445736	613204	566104	640609	795574	670604	572394	1.12085e+06	769140	2.04157e+06	2.01341e+06	3.74415e+06	3.50981e+06	2.30121e+06	2.30521e+06	3.01742e+06	2.98582e+06	28.8815	24.4281		1.15343	2.33715	5.64809	15.2594	11.1737	26.317		0.982241	4.56873	0.122655	0.744477
M187T293	187.107	186.101	4.9	+	2::Ala Pro::M+H::23860 2::Pro Ala::M+H::23941 2::Norepinephrine (noradrenaline)::M+NH4:: 63 2::Pyridoxine (Vitamin B6)::M+NH4:: 2202 2::6-Hydroxydopamine::M+NH4:: 6307 2::5-Hydroxydopamine::M+NH4:: 7081	NO RESULT	0.216334	5.15464e-06	6.50539e+06	6.53963e+06	5.48976e+06	5.31477e+06	9.22325e+06	9.39221e+06	6.57243e+06	5.71441e+06	5.67747e+06	5.66042e+06	1.29523e+07	1.24284e+07	2.69716e+06	2.83897e+06	650856	490625	2.23264e+06	2.21421e+06	1.02627e+06	1.04139e+06	35.7902	57.3926		0.371215	2.29047	1.28358	9.87588	0.212628	2.91889		3.62264	19.8515	0.58584	1.03413
M188T543	188.054	187.047	9.04496	+	2::1-Methylguanine::M+Na:: 3778 2::7-Methylguanine::M+Na::58012 2::3-Methylguanine::M+Na::58058 2::N2-Methylguanine::M+Na::58351 2::6-O-Methylguanine::M+Na::64619	187,0481 : C01215 : 2-(Acetamidomethylene)succinate : C7H9NO5 187,0481 : C20258 : (2S,4S)-4-Hydroxy-2,3,4,5-tetrahydrodipicolinate : C7H9NO5	–inf	1.1386e-05	187167	231701	133179	138585	333144	355234	234271	189621	185234	171959	445917	480825	0	0	0	0	0	0	0	0	45.929	0		15.036	2.8132	4.53833	14.8964	5.25573	5.3269		0	0	0	0
M188T663_1	188.057	189.064	11.0495	-	2::N-Acetyl-L-glutamic acid::M-H:: 3325 2::Glutarylglycine::M-H:: 5569 2::L-2-Amino-6-oxoheptanedioate::M-H::63451 2::AminoDHQ::M-H::63733	189,0637 : C00624 : N-Acetyl-L-glutamate : C7H11NO5 189,0637 : C03871 : L-2-Amino-6-oxoheptanedioate : C7H11NO5 189,0637 : C12109 : AminoDHQ : C7H11NO5	1.55244	5.67491e-05	3.04727e+07	3.14191e+07	2.62296e+07	2.55876e+07	3.34863e+07	3.36491e+07	2.83733e+07	3.08764e+07	2.64684e+07	2.68012e+07	4.565e+07	4.50704e+07	5.8272e+07	6.06076e+07	4.33249e+07	4.26938e+07	5.13127e+07	5.23553e+07	4.53561e+07	4.35892e+07	21.2991	14.1909		2.16257	1.75213	0.342898	5.97456	0.883513	0.9034		2.77841	1.03756	1.42222	2.80945
M189T336	189.041	190.048	5.60323	-	2::3-Dehydroquinic acid::M-H:: 3327 2::4-hydroxy-2-oxo-Heptanedioic acid::M-H::35998 2::2,4-dihydroxy-2-heptenedioc acid::M-H::36007 2::4-Hydroxy-4-methyl-2-oxoadipate::M-H::66102 2::4-hydroxy-2-oxo-Heptanedioic acid::M-H::74924	190,0477 : C00944 : 3-Dehydroquinate : C7H10O6 190,0477 : C04049 : 4-Hydroxy-4-methyl-2-oxoadipate : C7H10O6 190,0477 : C05601 : 4-Hydroxy-2-oxo-heptanedioate : C7H10O6 190,0477 : C06201 : 2,4-Dihydroxyhept-2-enedioate : C7H10O6	1481.42	9.99551e-05	66748	58019.8	15335.7	9328.77	6769.7	12294.2	29139.6	57093.3	11049.1	11069.9	29296.5	15939.8	3.07088e+07	3.63699e+07	6.31837e+07	6.00231e+07	3.76079e+07	3.71287e+07	2.85437e+07	2.45281e+07	80.7068	35.8462		9.89328	34.4427	40.9822	45.8438	0.13351	41.7569		11.9352	3.6278	0.906777	10.7006
M189T512	189.041	190.048	8.53	-	2::3-Dehydroquinic acid::M-H:: 3327 2::4-hydroxy-2-oxo-Heptanedioic acid::M-H::35998 2::2,4-dihydroxy-2-heptenedioc acid::M-H::36007 2::4-Hydroxy-4-methyl-2-oxoadipate::M-H::66102 2::4-hydroxy-2-oxo-Heptanedioic acid::M-H::74924	190,0477 : C00944 : 3-Dehydroquinate : C7H10O6 190,0477 : C04049 : 4-Hydroxy-4-methyl-2-oxoadipate : C7H10O6 190,0477 : C05601 : 4-Hydroxy-2-oxo-heptanedioate : C7H10O6 190,0477 : C06201 : 2,4-Dihydroxyhept-2-enedioate : C7H10O6	64.1661	0.00254315	127819	137469	27295.2	59344.4	93990.2	126578	119637	82936.6	40669.7	15007.3	99877.6	93071.8	2.99187e+06	3.60853e+06	9.68529e+06	1.18108e+07	4.35805e+06	4.05357e+06	3.70594e+06	3.57699e+06	48.3805	60.7937		5.14439	52.3137	20.8943	25.6215	65.1835	4.98831		13.2127	13.9835	5.11916	2.50399
M189T408	189.077	190.085	6.79677	-	2::3-Hydroxysuberic acid::M-H:: 5314 2::(R)-3-((R)-3-Hydroxybutanoyloxy)butanoate::M-H::63260 2::3-hydroxy-suberic acid::M-H::74936	190,0841 : C04546 : (R)-3-((R)-3-Hydroxybutanoyloxy)butanoate : C8H14O5	2.59772	0.0131253	364508	375584	336837	311505	598929	418687	332420	645155	582712	567425	586333	962425	2.51391e+06	1.43655e+06	1.14678e+06	381866	1.17418e+06	1.97409e+06	1.36221e+06	544213	37.3214	52.9428		2.11635	5.52564	25.0489	45.2419	1.87969	34.342		38.568	70.7653	35.9322	60.6801
M189T591	189.087	188.079	9.84422	+	2::N&alpha;-Acetyl-L-glutamine::M+H::58344 2::L-glycyl-L-hydroxyproline::M+H::62021 2::3-methyl-2,5-dioxo-3-Pyrrolidineacetic acid::M+NH4:: 2599 2::Tetrahydrodipicolinate::M+NH4::62916 2::AminoDHS::M+NH4::63729 2::2-Formyloxymethylclavam::M+NH4::71630 4::Cyromazine::M+Na::69834	NO RESULT	4.21617	0.00186113	1.69221e+06	1.72446e+06	1.11605e+06	1.14862e+06	933021	1.08172e+06	1.45896e+06	1.31914e+06	849631	883049	1.1871e+06	1.30571e+06	5.26526e+06	5.35146e+06	2.43877e+06	2.47183e+06	4.57886e+06	4.3168e+06	8.32849e+06	8.56605e+06	23.6166	44.736		1.33484	2.0339	10.4379	7.11794	2.72758	6.72875		1.14824	0.952099	4.1662	1.98861
M189T565	189.123	188.116	9.4221	+	3::Gly Leu::M+H::23657 3::Val Ala::M+H::23707 3::Ile Gly::M+H::23807 3::Gly Ile::M+H::23851 3::Ala Val::M+H::23924 3::Leu Gly::M+H::24012 3::Acetyllysine::M+H:: 5435 3::Glycyl-L-leucine::M+H:: 5727 3::N&alpha;-Acetyl-L-lysine::M+H::63102 3::N&epsilon;-Acetyl-L-lysine::M+H::63103 3::6-Acetamido-3-aminohexanoate::M+H::66060 3::(3-Methylcrotonyl)glycine methyl ester::M+NH4:: 6386 3::N-butanoyl-lhomo…	188,1161 : C02155 : Glycyl-leucine : C8H16N2O3 188,1161 : C02727 : N6-Acetyl-L-lysine : C8H16N2O3 188,1161 : C03846 : 6-Acetamido-3-aminohexanoate : C8H16N2O3 188,1161 : C12989 : N2-Acetyl-L-lysine : C8H16N2O3	1.9837	5.20843e-08	489257	488659	246450	253700	264043	309074	349759	267490	245247	245020	359252	384573	737157	715553	609140	563065	702467	651201	561061	621315	27.8736	10.5488		0.0865364	2.05012	11.1116	18.849	0.0653065	4.81434		2.10321	5.55877	5.35587	7.20689
M189T709	189.123	188.116	11.8214	+		188,1161 : C02155 : Glycyl-leucine : C8H16N2O3 188,1161 : C02727 : N6-Acetyl-L-lysine : C8H16N2O3 188,1161 : C03846 : 6-Acetamido-3-aminohexanoate : C8H16N2O3 188,1161 : C12989 : N2-Acetyl-L-lysine : C8H16N2O3	1.22593	0.161215	773263	740755	461172	463609	654104	665027	709821	645785	484928	456141	1.08825e+06	1.12563e+06	1.01194e+06	1.05906e+06	507836	440092	959164	928895	905378	945350	32.8185	27.7672		3.0365	0.37266	1.17108	6.68039	4.32594	2.38769		3.21764	10.1067	2.26721	3.05442
M190T511	190.071	189.063	8.52251	+		189,0637 : C00624 : N-Acetyl-L-glutamate : C7H11NO5 189,0637 : C03871 : L-2-Amino-6-oxoheptanedioate : C7H11NO5 189,0637 : C12109 : AminoDHQ : C7H11NO5	2.02323	0.316059	3.06133e+06	3.24648e+06	3.1597e+06	3.21625e+06	3.24523e+06	3.17673e+06	2.92443e+06	3.10162e+06	2.9992e+06	3.09074e+06	3.14192e+06	2.90142e+06	987452	985458	1.98653e+07	1.95436e+07	1.47637e+06	1.37691e+06	3.01505e+06	3.01374e+06	3.74684	132.478		4.15124	1.25445	1.50867	4.15842	2.12578	5.628		0.142998	1.15472	4.92966	0.0307118
M191T976	191.02	192.027	16.2686	-	2::Citric acid::M-H:: 124	192,027 : C00158 : Citrate : C6H8O7 192,027 : C00311 : Isocitrate : C6H8O7 192,027 : C00451 : (1R,2S)-1-Hydroxypropane-1,2,3-tricarboxylate : C6H8O7 192,027 : C00679 : 5-Dehydro-4-deoxy-D-glucarate : C6H8O7 192,027 : C02780 : 2,5-Didehydro-D-gluconate : C6H8O7 192,027 : C03600 : Carboxymethyloxysuccinate : C6H8O7 192,027 : C03921 : 2-Dehydro-3-deoxy-D-glucarate : C6H8O7 192,027 : C04575 : (4R,5S)…	2.2246	0.000412022	8.58484e+07	1.27579e+08	8.02195e+07	7.43669e+07	8.6319e+07	8.59545e+07	8.56319e+07	1.31438e+08	7.55606e+07	7.79013e+07	1.03872e+08	9.78088e+07	2.05344e+08	3.09027e+08	2.04182e+08	1.36027e+08	1.84748e+08	1.86345e+08	2.56816e+08	1.67421e+08	20.7121	26.19		27.6517	5.35421	0.299188	29.8425	2.1571	4.25182		28.5066	28.3313	0.608797	29.8002
M191T246	191.048	190.041	4.10537	+		NO RESULT	1.0325	0.869616	5.21618e+07	5.22018e+07	2.53063e+07	2.41927e+07	8.83361e+06	8.87861e+06	5.8398e+07	5.22399e+07	2.65654e+07	2.68786e+07	1.39746e+07	1.19617e+07	4.02446e+07	3.74385e+07	2.27622e+07	2.12871e+07	3.32128e+07	3.24218e+07	3.03093e+07	3.12213e+07	61.9937	20.9172		0.0541423	3.18169	0.359284	7.87155	0.828945	10.9753		5.10846	4.73559	1.70427	2.09604
M191T527	191.057	192.064	8.77588	-	2::Quinic acid::M-H:: 3329	192,0634 : C00296 : Quinate : C7H12O6 192,0634 : C01295 : 2D-5-O-Methyl-2,3,5/4,6-pentahydroxycyclohexanone : C7H12O6 192,0634 : C12113 : Valiolone : C7H12O6	177.645	1.78072e-07	3.42568e+07	3.58148e+07	745333	728328	1.14953e+07	1.11015e+07	1.2819e+07	1.32227e+07	760757	756118	1.60534e+07	1.57669e+07	2.11537e+09	2.21765e+09	2.77841e+09	2.7741e+09	2.13015e+09	2.06207e+09	2.01663e+09	2.08707e+09	94.1312	13.9108		3.14436	1.63184	2.46494	2.19241	0.4325	1.27316		3.33804	0.109735	2.29679	2.42748
M191T909	191.102	190.095	15.1507	+	2::Diaminopimelic acid::M+H:: 352 2::Ala Thr::M+H::23933 2::Thr Ala::M+H::23982 2::diamino-pimelic acid::M+H::45927 2::meso-2,6-Diaminoheptanedioate::M+H::63450 3::2,6-Piperidinedicarboxylic acid::M+NH4:: 334 3::Ethosuximide M3::M+NH4:: 2597 3::N-Acetyl-L-glutamate 5-semialdehyde::M+NH4:: 3298 3::5-Deoxy-5-aminoshikimic acid::M+NH4::69320 3::(2S,5S)-trans-Carboxymethylproline::M+NH4::71640	190,0954 : C00666 : LL-2,6-Diaminoheptanedioate : C7H14N2O4 190,0954 : C00680 : meso-2,6-Diaminoheptanedioate : C7H14N2O4	2.52212	0.000412037	311753	285949	321067	327808	290283	283175	376676	341583	326696	335614	380143	381122	1.03457e+06	1.07874e+06	497439	479108	972842	929225	834353	835271	10.6544	27.5233		6.1054	1.46915	1.75275	6.90968	1.90428	0.181799		2.95585	2.65469	3.243	0.0777089
M193T276	193.097	192.089	4.60802	+	3::Oxoamide::M+H:: 5934 3::N-Hydroxymethylnorcotinine::M+H:: 6160 3::Hydroxycotinine::M+H:: 6210 3::Cotinine N-oxide::M+H:: 6227 3::5-Hydroxycotinine::M+H:: 6239 3::N'-Hydroxymethylnorcotinine::M+H::58037 3::2,6-Dihydroxy-N-methylmyosmine::M+H::63888 3::Acanthicifoline::M+H::68000 3::3-Indoleacetic Acid::M+NH4:: 70 3::Gentianine::M+NH4:: 3576 3::5-Hydroxyindoleacetaldehyde::M+NH4::58202 3::N-Acet…	192,0899 : C09907 : Acanthicifoline : C10H12N2O2 192,0899 : C16151 : 2,6-Dihydroxy-N-methylmyosmine : C10H12N2O2	inf	1.85755e-05	0	0	0	0	0	0	0	0	0	0	0	0	1.86894e+07	1.84322e+07	3.27427e+07	3.23257e+07	1.88004e+07	1.87062e+07	1.9893e+07	2.04311e+07	0	27.6853		0	0	0	0	0	0		0.980184	0.906235	0.355035	1.88719
M198T507	198.076	197.068	8.45207	+	3::L-Dopa::M+H:: 42 3::Levodopa::M+H::43227 3::N-Hydroxy-L-tyrosine::M+H::63613 3::DL-Dopa::M+H::64960 3::N,N-Dihydroxy-L-phenylalanine::M+H::73313 3::Aspirin::M+NH4:: 346 3::m-Hydroxyphenylpyruvic acid::M+NH4:: 347 3::4-Hydroxyphenylpyruvic acid::M+NH4:: 3315 3::Caffeic Acid::M+NH4:: 3316 3::Monomethyl phthalate::M+NH4::58100 3::2-Hydroxy-3-(4-hydroxyphenyl)propenoic acid::M+NH4::58595 3::trans-…	197,0688 : C00355 : 3,4-Dihydroxy-L-phenylalanine : C9H11NO4 197,0688 : C03004 : N-Hydroxy-L-tyrosine : C9H11NO4 197,0688 : C19715 : N,N-Dihydroxy-L-phenylalanine : C9H11NO4	5.28284	0.00287269	131087	138946	95881.9	116795	92326.7	108113	109442	126373	98942.6	118765	94699.7	97672.4	763455	753947	255759	271145	998918	897916	362311	377306	14.1213	51.2439		4.11543	13.9066	11.1378	10.1535	12.8766	2.18529		0.886157	4.1295	7.53033	2.86707
M198T420	198.087	197.079	7.00439	+		197,08 : C02997 : N-Acetyl-L-histidine : C8H11N3O3 197,08 : C12245 : Methyl5-(but-3-en-1-yl)amino-1,3,4-oxadiazole-2-carboxylate : C8H11N3O3 197,08 : C19430 : HC Red No. 3 : C8H11N3O3	2.86103	0.101411	132556	104578	105384	100310	99144.2	134225	117350	129351	136354	103356	127633	124165	38880.4	38811.5	816806	823166	96231.6	112688	369260	401933	12.2522	97.5759		16.6853	3.48815	21.2587	6.87933	19.4679	1.94789		0.12541	0.548489	11.1394	5.99148
M198T341	198.123	197.116	5.68106	+	3::Hercynine::M+H::63493 3::Nitrilacarb::M+H::72714 3::Pyridostigmine::M+NH4:: 2199 3::5-Hydroxykynurenamine::M+NH4::58203 3::3-Hydroxykynurenamine::M+NH4::63548 3::4-Aminophenylalanine::M+NH4::69264 3::Dulcin::M+NH4::73118	197,1164 : C18954 : Nitrilacarb : C9H15N3O2	2.21622	0.000350038	595887	626185	661935	651746	368604	328744	694071	701204	917942	835307	501125	448352	1.16436e+06	1.24951e+06	1.77024e+06	1.92418e+06	992004	926368	1.29302e+06	1.51187e+06	28.8296	26.303		3.50613	1.09683	8.08358	0.722985	6.66554	7.86039		4.98855	5.89268	4.8387	11.0347
M199T1284	199.107	198.1	21.3949	+	4::L-Tyrosine::M+NH4:: 34 4::4-Hydroxy-4-(3-pyridyl)-butanoic acid::M+NH4:: 6015 4::3-Amino-3-(4-hydroxyphenyl)propanoate::M+NH4:: 6984 4::DL-o-Tyrosine::M+NH4::58353 4::DL-Tyrosine::M+NH4::65607 4::L-threo-3-Phenylserine::M+NH4::65948 4::N-Hydroxy-L-phenylalanine::M+NH4::73312	NO RESULT	7.35817	1.48232e-06	50747.7	29981.9	155335	170579	154006	173464	51194.2	36147.2	262639	207180	262222	214825	1.28974e+06	1.26543e+06	1.1685e+06	1.20081e+06	1.13835e+06	1.03796e+06	933982	639650	58.1133	19.751		36.3775	6.61459	8.40323	24.3637	16.6936	14.0511		1.34555	1.92858	6.5234	26.4514
M199T305	199.107	198.1	5.08188	+	4::L-Tyrosine::M+NH4:: 34 4::4-Hydroxy-4-(3-pyridyl)-butanoic acid::M+NH4:: 6015 4::3-Amino-3-(4-hydroxyphenyl)propanoate::M+NH4:: 6984 4::DL-o-Tyrosine::M+NH4::58353 4::DL-Tyrosine::M+NH4::65607 4::L-threo-3-Phenylserine::M+NH4::65948 4::N-Hydroxy-L-phenylalanine::M+NH4::73312	NO RESULT	12.2953	3.48696e-07	418872	454247	538661	486095	385804	378542	622878	606375	739041	827428	436997	446484	5.6707e+06	5.73949e+06	8.20596e+06	7.76104e+06	6.07593e+06	6.07587e+06	6.43572e+06	6.01507e+06	27.1263	14.6766		5.72971	7.25435	1.34373	1.8987	7.97959	1.51861		0.852655	3.94072	0.000731862	4.77795
M200T792	200.031	199.024	13.1957	+		199,0246 : C01102 : O-Phospho-L-homoserine : C4H10NO6P 199,0246 : C05702 : O-Phosphorylhomoserine : C4H10NO6P 199,0246 : C12147 : L-Threonine O-3-phosphate : C4H10NO6P 199,0246 : C12215 : Iminoerythrose 4-phosphate : C4H10NO6P	0.89659	0.138375	399115	417549	308018	302523	285813	288925	505271	433401	339826	354826	459042	439684	345988	346114	390597	320675	293288	310062	392161	311202	19.6559	10.9448		3.19228	1.2729	0.765939	10.828	3.05388	3.04612		0.0257694	13.9024	3.93171	16.278
M201T1412	201.123	200.115	23.5411	+	4::(-)-Epinephrine::M+NH4:: 62 4::Normetanephrine::M+NH4:: 66 4::Methylnoradrenaline::M+NH4:: 1217 4::Levonordefrin::M+NH4::43228 4::Racepinephrine::M+NH4::43322 4::L-Adrenaline::M+NH4::63502	NO RESULT	11.727	1.34639e-06	201232	497698	965424	558083	733995	720195	451149	661492	1.00402e+06	1.44017e+06	993522	738805	8.17957e+06	7.93635e+06	1.09666e+07	1.098e+07	9.41224e+06	8.69661e+06	7.02416e+06	6.89917e+06	43.2105	18.158		59.9869	37.8119	1.34208	26.7355	25.2358	20.7942		2.13437	0.0861971	5.58873	1.26954
M201T1299	201.123	200.115	21.6534	+	3::Levonordefrin::M+NH4::43228 3::Racepinephrine::M+NH4::43322 4::(-)-Epinephrine::M+NH4:: 62 4::Normetanephrine::M+NH4:: 66 4::Methylnoradrenaline::M+NH4:: 1217 4::L-Adrenaline::M+NH4::63502	NO RESULT	16.7095	2.1006e-08	442325	454398	714904	713092	613333	679197	646770	549782	921637	862178	821917	853234	1.01793e+07	9.88573e+06	1.30579e+07	1.30294e+07	1.18328e+07	1.12358e+07	1.13072e+07	1.16273e+07	22.8462	10.0314		1.904	0.179439	7.20649	11.4631	4.71394	2.64384		2.06916	0.154629	3.65969	1.97389
M202T1414	202.126	201.119	23.5661	+		NO RESULT	32.114	0.00012461	10690.1	11788.5	9709.23	14976.2	21679.7	12850	10757.6	2725.17	41787.7	14985.7	14889	23758.7	510904	231452	730382	693674	605298	567067	257226	484566	61.797	36.0568		6.91037	30.1743	36.1634	84.2526	66.7634	32.4561		53.2366	3.64543	4.61178	43.342
M203T1013	203.02	204.027	16.8762	-	2::Oxaloglutarate::M-H::3339	204,027 : C05533 : Oxaloglutarate : C7H8O7	10217.6	0.00136074	5407.01	5372.66	2006.82	2006.82	2006.82	2006.82	2006.82	2006.82	2006.82	2006.82	2006.82	2006.82	1.56571e+07	1.67833e+07	5.01486e+07	4.88087e+07	2.06363e+07	1.98735e+07	2.1801e+07	1.64198e+07	51.2264	55.1803		0.450708	0	0	0	0	0		4.90973	1.91485	2.66276	19.911
M203T829	203.02	204.027	13.8229	-	2::Oxaloglutarate::M-H::3339	204,027 : C05533 : Oxaloglutarate : C7H8O7	inf	7.6418e-07	0	0	0	0	0	0	0	0	0	0	0	0	5.64196e+06	5.81976e+06	8.70077e+06	8.84574e+06	6.90672e+06	6.885e+06	6.28238e+06	6.73903e+06	0	17.2468		0	0	0	0	0	0		2.1938	1.16843	0.222712	4.95957
M203T190	203.048	202.041	3.17385	+	5::Chlorphenesin::M+H::66766	202,0397 : C07928 : Chlorphenesin : C9H11ClO3	0.00295217	1.48775e-05	1.74612e+06	1.83504e+06	706918	677756	471882	554785	1.96784e+06	1.83536e+06	846860	897979	1.40368e+06	1.23662e+06	3488.69	3488.69	3488.69	3488.69	3488.69	3488.69	3488.69	3488.69	47.128	0		3.5115	2.97838	11.4197	4.92612	4.14323	8.9484		0	0	0	0
M203T183	203.138	202.131	3.05452	+	3::Ala Ile::M+H::23844 3::L-Leucyl-L- Alanine::M+H::23819 3::Ile Ala::M+H::23864 3::Ala Leu::M+H::23945 3::ALANYL-dl-LEUCINE::M+H::44268 3::Leu Ala::M+H::44685 3::Pseudoecgonine::M+NH4::58400 3::Ecgonine::M+NH4::64444 3::PRIMA-1::M+NH4::64852 3::Otonecine::M+NH4::68272	NO RESULT	2.22018	0.00483244	372257	840949	465606	453054	408715	360348	252496	240612	475565	478542	503885	478255	897503	845316	555374	507054	1.56866e+06	1.49427e+06	1.00843e+06	1.01285e+06	34.3775	39.1133		54.6346	1.93239	8.89408	3.40828	0.44122	3.69055		4.23474	6.43193	3.43448	0.308998
M203T725	203.138	202.131	12.0836	+	3::Ala Ile::M+H::23844 3::L-Leucyl-L- Alanine::M+H::23819 3::Ile Ala::M+H::23864 3::Ala Leu::M+H::23945 3::ALANYL-dl-LEUCINE::M+H::44268 3::Leu Ala::M+H::44685 3::Pseudoecgonine::M+NH4::58400 3::Ecgonine::M+NH4::64444 3::PRIMA-1::M+NH4::64852 3::Otonecine::M+NH4::68272	NO RESULT	5.28422	1.23109e-12	8.65852e+06	8.9322e+06	3.47107e+06	3.48618e+06	4.0463e+06	4.31037e+06	1.18214e+07	1.01906e+07	5.37636e+06	5.33991e+06	6.57975e+06	7.23021e+06	3.7096e+07	3.61361e+07	3.22099e+07	3.02747e+07	3.44046e+07	3.35604e+07	3.74034e+07	3.87775e+07	41.8805	8.24722		2.20027	0.307005	4.46898	10.477	0.48101	6.66106		1.85382	4.37994	1.75658	2.55095
M204T325	204.043	203.036	5.42268	+	5::4-Chlorophenoxyacetate::M+NH4::66575	NO RESULT	136.203	0.00214671	2006.82	3484.16	3315.6	7148.11	3066.24	2006.82	2006.82	2006.82	2376.13	2006.82	2006.82	2686.31	125636	162949	666248	650222	205821	218407	521713	546951	51.5795	59.4307		38.049	51.7979	29.5332	0	11.916	20.4754		18.2856	1.72164	4.19562	3.33989
M204T513	204.086	203.079	8.55687	+	2::6-methyltetrahydropterin::M+Na:: 6572 3::N2-Acetyl-L-aminoadipate::M+H::63446	203,0794 : C12986 : N2-Acetyl-L-aminoadipate : C8H13NO5	91.894	1.59096e-07	12297.4	15668.2	6989.9	5687.1	9337.85	10109.2	15499.2	23678.4	6126.79	12862	25010.6	25347.4	1.24763e+06	1.25115e+06	1.59606e+06	1.53503e+06	1.22293e+06	1.11108e+06	1.17934e+06	1.18653e+06	51.2291	13.6192		17.046	14.5336	5.6094	29.5252	50.1614	0.945802		0.198791	2.75659	6.77724	0.429728
M204T766	204.086	203.079	12.7658	+		203,0794 : C12986 : N2-Acetyl-L-aminoadipate : C8H13NO5	1.09069	0.496466	571970	549037	276693	295986	562793	612942	494678	435606	310504	331585	789028	842175	641727	652419	401752	391748	670513	577950	529042	550693	36.9378	19.5647		2.89311	4.76437	6.03216	8.98012	4.64308	4.60772		1.1684	1.78298	10.4853	2.83586
M205T983	205.036	206.043	16.3786	-	2::DL-&alpha;-Lipoic Acid::M-H:: 126 2::2-Hydroxybutane-1,2,3-tricarboxylate::M-H:: 3340 2::Homoisocitrate::M-H:: 3341 2::2-Methylcitric acid::M-H:: 5368 2::Methylisocitric acid::M-H::58419 2::(R)-2-Hydroxybutane-1,2,4-tricarboxylate::M-H::63241	206,0435 : C00725 : Lipoate : C8H14O2S2 206,0427 : C01251 : (R)-2-Hydroxybutane-1,2,4-tricarboxylate : C7H10O7 206,0427 : C02225 : 2-Methylcitrate : C7H10O7 206,0427 : C04593 : (2S,3R)-3-Hydroxybutane-1,2,3-tricarboxylate : C7H10O7 206,0427 : C05662 : Homoisocitrate : C7H10O7 206,0435 : C16241 : (R)-Lipoic acid : C8H14O2S2	1.70553	0.00745078	2.40791e+06	2.43788e+06	3.05072e+06	3.28312e+06	3.30156e+06	3.51641e+06	2.77863e+06	2.76352e+06	3.77463e+06	3.8885e+06	3.62004e+06	3.38137e+06	4.658e+06	5.04137e+06	8.22643e+06	8.09023e+06	4.64383e+06	4.73171e+06	4.25249e+06	3.79501e+06	15.6372	31.7533		0.874594	5.18899	4.45661	0.385725	2.10138	4.82089		5.58976	1.18046	1.32566	8.03942
M205T196	205.064	204.056	3.27402	+		NO RESULT	0.939075	0.792669	2.41856e+06	2.51497e+06	932156	839698	459280	504487	2.57791e+06	2.39083e+06	922822	912568	668246	523452	1.67959e+06	1.5489e+06	551725	530270	1.35036e+06	1.30742e+06	1.37842e+06	1.46037e+06	67.4625	35.8097		2.76385	7.37958	6.63364	5.3247	0.790082	17.1829		5.72476	2.80429	2.28479	4.0826
M205T490	205.097	204.089	8.16382	+	3::L-Tryptophan::M+H:: 33	204,0899 : C00078 : L-Tryptophan : C11H12N2O2 204,0899 : C00525 : D-Tryptophan : C11H12N2O2 204,0899 : C00806 : Tryptophan : C11H12N2O2 204,0899 : C07839 : Ethotoin : C11H12N2O2 204,0899 : C10743 : Vasicinol : C11H12N2O2 204,0899 : C10968 : Idazoxan : C11H12N2O2 204,0899 : C14916 : Nirvanol : C11H12N2O2	1.80951	0.0245194	652825	677658	194688	169146	245790	216657	349675	314506	191528	192970	251302	250873	829365	826453	259046	322368	426786	380292	701921	726409	56.4763	42.1359		2.63957	9.92803	8.90911	7.48849	0.53038	0.120843		0.248728	15.4023	8.147	2.42454
M208T354	208.084	207.076	5.90573	+		207,0752 : C00579 : Dihydrolipoamide : C8H17NOS2	98.1584	0.00499658	2686.11	2006.82	3048.69	2608.99	2006.82	3202.56	4211.26	2890.03	2204.71	3582.75	2977.3	5610.87	495584	542000	105385	123595	495409	461565	107138	92979.7	33.0512	69.4718		20.4701	10.9908	32.4612	26.3122	33.6734	43.3671		6.32642	11.2467	5.00151	10.0054
M211T624	211.107	210.1	10.4004	+	1::ARCAINE::M+K::43946 4::2,6-Dihydroxypseudooxynicotine::M+H::63883 4::Aprobarbital::M+H::66747 4::Phenylacetylglycine::M+NH4:: 4237 4::2-Methylhippuric acid::M+NH4::24085 4::methyl 2-benzamidoacetate::M+NH4::24095 4::3-Methylhippuric acid::M+NH4::34510 4::BETAMIPRON::M+NH4::43836 4::4-Methylhippuric acid::M+NH4::64936 4::(3-Arylcarbonyl)-alanine::M+NH4::65981 4::5,6-Dihydroxy-3-methyl-2-oxo-1,2…	210,1004 : C07826 : Aprobarbital : C10H14N2O3 210,1004 : C15986 : 2,6-Dihydroxypseudooxynicotine : C10H14N2O3	320.482	7.33441e-07	2006.82	3278.44	3566.92	9488.65	11383.2	3557.21	4116.1	2006.82	3839.05	13337	3726.28	7139.3	1.60908e+06	1.65802e+06	2.33306e+06	2.20638e+06	1.80432e+06	1.74367e+06	1.47119e+06	1.58442e+06	67.6703	17.0943		34.0254	64.1457	74.0783	48.718	78.2027	44.4224		2.11858	3.94653	2.41746	5.24066
M211T199	211.107	210.1	3.3154	+	1::ARCAINE::M+K::43946 3::2,6-Dihydroxypseudooxynicotine::M+H::63883 3::Aprobarbital::M+H::66747 4::Phenylacetylglycine::M+NH4:: 4237 4::2-Methylhippuric acid::M+NH4::24085 4::methyl 2-benzamidoacetate::M+NH4::24095 4::3-Methylhippuric acid::M+NH4::34510 4::BETAMIPRON::M+NH4::43836 4::4-Methylhippuric acid::M+NH4::64936 4::(3-Arylcarbonyl)-alanine::M+NH4::65981 4::5,6-Dihydroxy-3-methyl-2-oxo-1,2…	210,1004 : C07826 : Aprobarbital : C10H14N2O3 210,1004 : C15986 : 2,6-Dihydroxypseudooxynicotine : C10H14N2O3	186.687	6.40608e-07	3575.77	2006.82	3661	6120.39	3672.96	5310.62	3805.02	2006.82	3555.85	3119.82	6897.45	2006.82	632052	641596	893520	785327	838463	733610	594996	573081	41.4921	16.7229		0	0	0	0	0	0		1.0597	9.11382	9.43239	2.65336
M211T869	211.107	210.1	14.4814	+	1::ARCAINE::M+K::43946 3::2,6-Dihydroxypseudooxynicotine::M+H::63883 3::Aprobarbital::M+H::66747 3::Phenylacetylglycine::M+NH4:: 4237 3::2-Methylhippuric acid::M+NH4::24085 3::methyl 2-benzamidoacetate::M+NH4::24095 3::BETAMIPRON::M+NH4::43836 3::4-Methylhippuric acid::M+NH4::64936 3::(3-Arylcarbonyl)-alanine::M+NH4::65981 3::5,6-Dihydroxy-3-methyl-2-oxo-1,2,5,6-tetrahydroquinoline::M+NH4::66506 …	210,1004 : C07826 : Aprobarbital : C10H14N2O3 210,1004 : C15986 : 2,6-Dihydroxypseudooxynicotine : C10H14N2O3	inf	0.00234647	0	0	0	0	0	0	0	0	0	0	0	0	2.77594e+07	2.75138e+07	1.17072e+07	8.69057e+06	2.25922e+07	2.1334e+07	4.0614e+06	5.23953e+06	0	60.8482		0	0	0	0	0	0		0.628332	20.9148	4.05091	17.9135
M213T510	213.017	214.025	8.50198	-	2::2-Deoxyribofuranose 1-phosphate::M-H:: 3348 2::2-Deoxy-D-ribose 5-phosphate::M-H:: 3349 2::Deoxyribose 5-phosphate::M-H:: 5956 2::1-Deoxy-D-xylulose-5-phosphate::M-H:: 6085 2::Deoxyribose 1-phosphate::M-H:: 6182 2::2-Deoxyribose 5-phosphate::M-H::63109 2::2-Deoxy-D-ribose 1-phosphate::M-H::63127 2::5-Deoxyribose-1-phosphate::M-H::71276 5::8-Chlorotheophylline::M-H::43519 9::Dibenzo[1,4]dioxin-…	214,0242 : C00672 : 2-Deoxy-D-ribose 1-phosphate : C5H11O7P 214,0242 : C00673 : 2-Deoxy-D-ribose 5-phosphate : C5H11O7P 214,0242 : C11437 : 1-Deoxy-D-xylulose 5-phosphate : C5H11O7P 214,0242 : C16637 : 5-Deoxyribose-1-phosphate : C5H11O7P	114.194	6.76311e-05	45195.6	35851.8	63084.2	46148	60711.2	75861	19542.7	23006.7	80448.8	27311.8	102836	99963.9	7.68811e+06	9.9896e+06	4.38835e+06	3.82763e+06	8.03326e+06	7.64588e+06	5.18955e+06	5.00263e+06	50.6097	33.4565		16.3042	21.927	15.6878	11.5132	69.7351	2.00292		18.4119	9.65165	3.49401	2.59362
M213T724	213.086	212.079	12.0717	+	3::Levoamine (Chloramphenicol D base)::M+H:: 639 4::Dopaquinone::M+NH4:: 354 4::Salicyluric acid::M+NH4:: 617 4::N-acetyl-4-aminosalicylic acid::M+NH4:: 947 4::N-Acetyl-5-aminosalicylic acid::M+NH4:: 1146 4::4-Carboxyphenylglycine::M+NH4:: 6439 4::Leucodopachrome::M+NH4::58201 4::3-Hydroxyhippuric acid::M+NH4::58359 4::O-Acetyl Salicylhydroxamic Acid::M+NH4::63046 4::&alpha;-Hydroxyhippuric acid:…	NO RESULT	0.305389	2.84262e-09	653726	672486	623292	716360	630613	639678	736617	665736	697482	705687	699140	660994	157913	174255	309020	300448	185029	152619	170191	199995	5.31591	30.3776		2.00046	9.82479	1.00913	7.14806	0.826991	3.96628		6.95763	1.98907	13.5748	11.3861
M214T1393	214.118	213.111	23.2133	+	4::3-Amino-L-Tyrosine::M+NH4::44711	NO RESULT	inf	1.06087e-06	0	0	0	0	0	0	0	0	0	0	0	0	846011	828022	1.16041e+06	1.33407e+06	879719	898297	1.1171e+06	1.12368e+06	0	18.0948		0	0	0	0	0	0		1.51968	9.84545	1.47771	0.415514
M215T511	215.014	216.022	8.51626	-		NO RESULT	16.5534	0.000148983	76867.9	83611.5	104402	106649	83266.5	70457.8	83641.8	89990.2	123096	107392	120258	124890	1.9493e+06	2.56929e+06	1.05709e+06	985436	2.09204e+06	1.8962e+06	1.22106e+06	1.19117e+06	19.3648	35.9232		5.94281	1.5057	11.7836	5.17067	9.63558	2.67229		19.404	4.96133	6.94455	1.75231
M215T198	215.138	214.131	3.29957	+	4::d-Dethiobiotin::M+H:: 3351 4::Val Pro::M+H::23715 4::Pro Val::M+H::23999 4::Metanephrine::M+NH4:: 65 4::ETHYLNOREPINEPHRINE::M+NH4::44403 4::Tenuazonic acid::M+NH4::67032	214,1317 : C01909 : Dethiobiotin : C10H18N2O3	1.36808	0.00433976	448793	524599	239034	253178	278557	406199	478482	381187	258719	322772	587562	479619	658122	556958	435541	427605	581533	561722	481203	546294	30.324	14.7306		11.0136	4.06387	26.3618	16.0057	15.578	14.3044		11.7744	1.30024	2.45066	8.95891
M215T142	215.166	216.173	2.36776	-	1::3-Hydroxydodecanoic acid::M-H:: 5376 1::12-Hydroxydodecanoic acid::M-H:: 6465 1::&alpha;-hydroxy lauric acid::M-H::35417 1::4-hydroxy lauric acid::M-H::35418 1::11-hydroxy-dodecanoic acid::M-H::35531 1::7-hydroxy-dodecanoic acid::M-H::35532 1::9-hydroxy-dodecanoic acid::M-H::35533 1::3R-hydroxy-dodecanoic acid::M-H::35606 1::3S-hydroxy-dodecanoic acid::M-H::35607 1::11R-hydroxy-dodecanoic acid…	216,1725 : C08317 : 12-Hydroxydodecanoic acid : C12H24O3	3.56612	0.0233459	202170	248847	69873	75154	54754.7	78080.2	141766	146121	79204.8	103086	109658	123974	869148	872718	174507	59029.1	307244	351231	304367	467853	48.6536	70.4671		14.636	5.14966	24.8332	2.13932	18.5272	8.66547		0.289835	69.9294	9.44698	29.9402
M216T604	216.015	217.023	10.063	-		NO RESULT	1285.59	8.39364e-05	10176.2	10000	5640.69	7568.93	9100.75	8232.97	20441.5	15067.9	2006.82	9086.02	14295.5	11594.4	9.18281e+06	1.29288e+07	1.38229e+07	1.18011e+07	2.19551e+07	1.27622e+07	1.64547e+07	6.69205e+06	46.2858	34.8752		1.23478	20.6436	7.07999	21.4015	90.2518	14.7547		23.9584	11.1585	37.4476	59.6475
M216T727	216.062	215.055	12.1162	+	3::Glycerylphosphorylethanolamine::M+H:: 5151 3::sn-glycero-3-Phosphoethanolamine::M+H::63343 4::Phenylacetylglycine::M+Na:: 4237 4::2-Methylhippuric acid::M+Na::24085 4::methyl 2-benzamidoacetate::M+Na::24095 4::3-Methylhippuric acid::M+Na::34510 4::BETAMIPRON::M+Na::43836 4::4-Methylhippuric acid::M+Na::64936 4::(3-Arylcarbonyl)-alanine::M+Na::65981 4::5,6-Dihydroxy-3-methyl-2-oxo-1,2,5,6-tetra…	215,0559 : C01233 : sn-glycero-3-Phosphoethanolamine : C5H14NO6P	9.00441	1.68464e-05	2.23509e+06	2.09018e+06	422014	418343	364243	394946	1.92325e+06	1.67676e+06	439030	459396	610734	648904	1.02372e+07	1.04215e+07	5.07185e+06	4.93808e+06	9.97868e+06	1.01087e+07	9.63492e+06	9.74086e+06	77.9815	26.6418		4.73817	0.617726	5.71949	9.68275	3.20593	4.28541		1.26216	1.88993	0.91516	0.77326
M217T990	216.981	217.989	16.5021	-	0::5-Sulfosalicylic acid::M-H::62454	217,9885 : C16199 : 5-Sulfosalicylate : C7H6O6S	104.713	6.21889e-05	3316.89	2006.82	3371.69	2006.82	3178.99	3161.26	3428.81	2006.82	2006.82	6114.12	2006.82	2006.82	158641	173739	339391	422139	262021	284422	389823	386087	41.7294	32.9965		34.8011	35.8874	0.395282	36.9964	71.5261	0		6.42364	15.367	5.79751	0.680878
M217T356	217.01	218.018	5.931	-		NO RESULT	18.3994	0.000481845	7969.81	2446.46	2006.82	4890.02	2006.82	2279.86	5913.85	12164.4	3173.13	2831.77	11797.9	2006.82	93358.8	109571	118236	113420	114878	60658.5	115442	4126.75	75.9712	43.9123		74.9904	59.1205	9.00754	48.8962	8.03939	100.304		11.2981	2.93993	43.6819	131.659
M217T374	217.029	218.036	6.23333	-		NO RESULT	0.907636	0.551968	77625.5	82357.4	84733.4	56046.7	29825.8	14539.3	65988.1	79930	78883.6	58128.2	120839	134791	75609.6	82196.9	73870.2	45972.6	65003.9	54969.1	89503.9	47585.3	45.3542	24.1661		4.18287	28.8174	48.7282	13.5123	21.4234	7.71859		5.90329	32.9207	11.8288	43.2433
M217T188	217.063	216.056	3.133	+	3::Bisnorbiotin::M+H:: 7083 3::6-APA::M+H::64541 5::PPHP::M+K::64860 5::5-Phenylvaleric acid::M+K:: 6456 5::Methyleugenol::M+K::68336 5::Methylisoeugenol::M+K::68351 5::4-t-Butylbenzoic acid::M+K::70136 5::1,1-Dimethylethyl benzoate::M+K::70280 5::3-Phenylpropyl acetate::M+K::71846 5::2-Phenylpropyl acetate::M+K::71847 5::1-Phenylpropyl acetate::M+K::71848 5::3,5-Dimethoxyallylbenzene::M+K::71902	216,0569 : C02954 : 6-Aminopenicillanate : C8H12N2O3S 216,0569 : C20384 : Bisnorbiotin : C8H12N2O3S	0.0362626	0.00122519	86621.4	109516	81147.8	85590.7	298177	333199	89912	51198.3	114769	147100	480760	399203	3488.69	9672.17	10838.9	3488.69	14264.3	3488.69	4610.55	5199.31	77.3845	60.2869		16.5078	3.76829	7.84445	38.7991	17.4598	13.1071		66.4453	72.551	85.8393	8.48774
M217T1364	217.117	216.11	22.7382	+	4::Thr Pro::M+H::23642 4::Pro Thr::M+H::23985 4::&gamma;-Glutamyl-&gamma;-aminobutyraldehyde::M+H::63481	216,111 : C15700 : gamma-Glutamyl-gamma-aminobutyraldehyde : C9H16N2O4	14.2961	6.44468e-06	200751	196437	90781.7	82690.6	98143.9	102518	304518	317590	206139	179247	210559	237876	2.26717e+06	1.96557e+06	2.52663e+06	3.72374e+06	2.24069e+06	3.0243e+06	2.30681e+06	3.17243e+06	42.9368	22.4384		1.53624	6.59616	3.0828	2.97161	9.86823	8.61482		10.0769	27.0858	21.0483	22.3422
M217T352	217.118	216.11	5.87324	+	4::Thr Pro::M+H::23642 4::Pro Thr::M+H::23985 4::&gamma;-Glutamyl-&gamma;-aminobutyraldehyde::M+H::63481	216,111 : C15700 : gamma-Glutamyl-gamma-aminobutyraldehyde : C9H16N2O4	1.30939	0.0492217	1.63554e+06	1.7274e+06	1.17136e+06	1.13355e+06	1.7126e+06	1.81956e+06	1.75244e+06	1.46345e+06	1.34712e+06	1.25193e+06	2.33149e+06	2.37338e+06	2.98963e+06	2.45775e+06	1.52276e+06	1.45432e+06	2.56715e+06	2.57082e+06	1.79618e+06	1.8553e+06	24.7344	26.2909		3.86304	2.3197	4.28257	12.7087	5.17935	1.25925		13.8081	3.25148	0.101122	2.28997
M218T698	218.067	219.075	11.6261	-	1::O-Succinyl-L-homoserine::M-H:: 362 1::N-Acetyl-D-mannosaminolactone::M-H::66042	219,0743 : C01118 : O-Succinyl-L-homoserine : C8H13NO6 219,0743 : C03776 : N-Acetyl-D-mannosaminolactone : C8H13NO6	0.352654	7.15032e-08	5.12649e+06	5.26748e+06	4.40223e+06	4.39976e+06	4.34531e+06	4.64788e+06	6.11025e+06	6.54179e+06	4.30519e+06	4.2858e+06	4.1308e+06	4.39697e+06	2.41449e+06	2.71795e+06	901854	944928	2.06869e+06	2.1211e+06	1.15203e+06	1.3055e+06	16.1977	41.6495		1.9183	0.0396916	4.75809	4.82368	0.319233	4.41413		8.36159	3.29849	1.76902	8.8316
M218T388	218.102	217.094	6.4746	+	2::6,7-Dimethyltetrahydropterin::M+Na:: 6665 4::Laurencione diacetate::M+NH4::65391	NO RESULT	1.88305	0.00217843	678988	678350	257773	273009	372080	358693	703291	682847	336325	320683	558043	541645	773077	721128	887213	836341	692085	690646	1.248e+06	1.38457e+06	36.855	29.4163		0.0665243	4.05955	2.59076	2.08581	3.36698	2.1088		4.91674	4.17415	0.147175	7.33657
M218T262	218.104	219.111	4.35916	-	1::Pantothenic Acid::M-H:: 241	219,1107 : C00864 : Pantothenate : C9H17NO5	2.54698	0.00755525	1.01343e+06	1.22664e+06	1.19378e+06	1.42574e+06	1.70512e+06	1.68719e+06	1.80583e+06	1.3439e+06	1.83782e+06	1.41716e+06	1.83808e+06	1.79848e+06	4.35554e+06	6.06687e+06	1.77373e+06	1.72741e+06	6.44252e+06	4.67349e+06	3.07593e+06	2.94603e+06	19.0018	46.4754		13.4601	12.523	0.74752	20.7403	18.277	1.54012		23.221	1.87107	22.5062	3.05074
M219T1020	219.015	220.022	16.9978	-	1::4-Carboxy-4-hydroxy-2-oxoadipate::M-H::66119	220,0219 : C04115 : 4-Carboxy-4-hydroxy-2-oxoadipate : C7H8O8	inf	0.00584502	0	0	0	0	0	0	0	0	0	0	0	0	1.81614e+06	1.9993e+06	7.34453e+06	7.15208e+06	1.95175e+06	2.03315e+06	2.3092e+06	2.10771e+06	0	72.3915		0	0	0	0	0	0		6.78886	1.87743	2.88877	6.45135
M219T176	219.079	218.072	2.94008	+		218,0732 : C14519 : 1-Hydroxypyrene : C16H10O 218,0732 : C18254 : Pyrene-4,5-oxide : C16H10O 218,0732 : C18267 : Pyrene-1,2-oxide : C16H10O 218,0732 : C18268 : 2-Hydroxypyrene : C16H10O	1.08352	0.728906	387997	365217	119840	156741	109686	98799.4	420513	362380	129882	147799	159062	110993	379425	327945	103449	89387.6	245418	249751	228270	231999	59.6201	42.5888		4.27715	18.8684	7.38461	10.5011	9.12485	25.173		10.2922	10.3126	1.23744	1.14572
M219T678	219.097	218.09	11.2937	+	3::Glu Ala::M+H::23969 3::Ala Glu::M+H::24038 3::Glutamylalanine::M+H::58173 3::5-L-Glutamyl-L-alanine::M+H::58376	218,0903 : C03738 : gamma-L-Glutamyl-D-alanine : C8H14N2O5	1.24621	0.0388291	642161	665114	412805	401904	564036	577623	715779	674823	459903	445806	950625	910277	812847	896820	591334	586432	894562	853339	728684	801252	29.2395	16.1682		2.48306	1.89228	1.68299	4.16518	2.20112	3.06624		6.94618	0.588701	3.33534	6.70788
M219T1390	219.133	218.126	23.1707	+	3::Ile Ser::M+H::23658 3::Ser Leu::M+H::23798 3::Ser Ile::M+H::23834 3::Thr Val::M+H::23876 3::Leu Ser::M+H::23974 3::Val Thr::M+H::24005 3::Meprobamate::M+H::43245 3::N2-(D-1-Carboxyethyl)-L-lysine::M+H::63467	218,1267 : C04020 : D-Lysopine : C9H18N2O4	7.74275	4.09077e-06	538394	354211	46511.6	52770.2	292721	400593	643073	499509	53853.1	90097	682251	665751	3.29037e+06	3.37604e+06	1.38816e+06	2.90713e+06	2.6423e+06	2.5878e+06	3.04245e+06	3.0635e+06	69.786	22.5851		29.1814	8.91502	22.0037	17.7693	35.6072	1.73109		1.81758	50.0116	1.47377	0.487465
M219T746	219.133	218.126	12.4279	+	3::Ile Ser::M+H::23658 3::Ser Leu::M+H::23798 3::Ser Ile::M+H::23834 3::Thr Val::M+H::23876 3::Leu Ser::M+H::23974 3::Val Thr::M+H::24005 3::Meprobamate::M+H::43245 3::N2-(D-1-Carboxyethyl)-L-lysine::M+H::63467	218,1267 : C04020 : D-Lysopine : C9H18N2O4	5.38954	7.08938e-09	4.98944e+06	5.94225e+06	2.09499e+06	2.17298e+06	2.64748e+06	2.49147e+06	5.98733e+06	5.60368e+06	3.24408e+06	3.36891e+06	3.64113e+06	3.6239e+06	2.22761e+07	2.30615e+07	1.72753e+07	1.71962e+07	2.01679e+07	1.91261e+07	2.30542e+07	2.24309e+07	38.0313	12.0801		12.3263	2.58424	4.29328	4.68099	2.66943	0.335536		2.44966	0.324641	3.7497	1.93783
M220T583	220.081	219.074	9.71173	+	4::O-Succinyl-L-homoserine::M+H:: 362 4::N-Acetyl-D-mannosaminolactone::M+H::66042	219,0743 : C01118 : O-Succinyl-L-homoserine : C8H13NO6 219,0743 : C03776 : N-Acetyl-D-mannosaminolactone : C8H13NO6	3.60811	1.21054e-07	1.08795e+06	1.16484e+06	2.80601e+06	2.59717e+06	1.91812e+06	1.92403e+06	1.35058e+06	1.14539e+06	3.01863e+06	2.98193e+06	3.15245e+06	2.99298e+06	8.99744e+06	9.12888e+06	7.55543e+06	6.97925e+06	8.9169e+06	8.64059e+06	6.12353e+06	6.53558e+06	38.2442	15.4096		4.82676	5.46592	0.217189	11.6259	0.864796	3.66976		1.02553	5.60624	2.22559	4.60326
M221T608	221.091	220.084	10.1316	+	4::5-Hydroxytryptophan::M+H:: 364 4::5-Hydroxytryptophan::M+H::65553 4::Jasminine::M+H::68064 4::N-Hydroxy-L-tryptophan::M+H::73314 4::3-(3-Indolyl)-2-oxopropanoic acid::M+NH4::43383 4::Anibine::M+NH4::68135	220,0848 : C00643 : 5-Hydroxy-L-tryptophan : C11H12N2O3 220,0848 : C01017 : 5-Hydroxytryptophan : C11H12N2O3 220,0848 : C09985 : Jasminine : C11H12N2O3 220,0848 : C19716 : N-Hydroxy-L-tryptophan : C11H12N2O3	77.8345	0.00295647	2006.82	29690.4	10006.9	10662.9	3675.26	7122.69	8287.99	7272.71	3593.3	2006.82	10208.1	14812.9	240214	213333	1.33297e+06	1.29903e+06	454901	437945	801382	894189	83.0109	62.6887		123.514	4.48854	45.1512	9.2272	40.0636	26.027		8.38178	1.82349	2.68567	7.74075
M222T493	222.097	221.089	8.21	+		221,0899 : C00140 : N-Acetyl-D-glucosamine : C8H15NO6 221,0899 : C00645 : N-Acetyl-D-mannosamine : C8H15NO6 221,0899 : C01132 : N-Acetyl-D-galactosamine : C8H15NO6 221,0899 : C02711 : N-Acetylhexosamine : C8H15NO6 221,0899 : C03136 : N-Acetyl-D-hexosamine : C8H15NO6 221,0899 : C03878 : N-Acetyl-beta-D-glucosamine : C8H15NO6 221,0899 : C05021 : N-Acetyl-beta-D-galactosamine : C8H15NO6 221,0899 : C…	1.05335	0.828622	60246.4	73628	23189.3	62373.3	27584.3	31815	42989.7	53163.7	58011.6	53045.5	164588	149098	92103.2	101516	28902	49704.5	92753.6	87242.4	69173.9	40203.8	67.2984	39.145		14.136	64.7649	10.0727	14.9637	6.32393	6.98343		6.87518	37.4259	4.33012	37.4573
M225T718	225.041	226.048	11.9686	-	2::Chorismic acid::M-H:: 368 2::Prephenic acid::M-H:: 369 2::Chorismate::M-H::62850 2::Isochorismate::M-H::63845	226,0477 : C00251 : Chorismate : C10H10O6 226,0477 : C00254 : Prephenate : C10H10O6 226,0477 : C00885 : Isochorismate : C10H10O6	4.73201	0.000117637	31752.8	36413.1	38817.5	44714.3	47756.6	54907.6	32454.7	24341.8	62541.5	81213.8	67575.1	89051.6	252298	343534	158067	211083	182444	173566	346359	261860	40.2154	30.5229		9.66847	9.98342	9.85053	20.2009	18.3691	19.3916		21.6551	20.3103	3.52689	19.6475
M225T278	225.123	224.115	4.63523	+	4::butalbital::M+H:: 3941 4::Phenylacetylglycine methyl ester::M+NH4:: 5786 4::Phenylpropionylglycine::M+NH4:: 5823 4::N-Acetyl-L-phenylalanine::M+NH4::34536 4::HYDRASTININE::M+NH4::44038 4::N-Acetyl-D-phenylalanine::M+NH4:: 5498 4::Cantleyine::M+NH4::68022 4::Rhexifoline::M+NH4::68065 4::Methylone::M+NH4::73543	NO RESULT	0.213559	0.00275276	373315	392773	112750	150125	62127.1	111894	549470	549825	186999	172726	129959	147935	58011.3	53919.7	87719.7	68764.7	24623.4	41113.8	40994.3	43413.4	70.9994	37.25		3.59206	20.1068	40.4442	0.0456716	5.61149	9.14812		5.16963	17.1304	35.4761	4.05308
M226T455	226.057	227.065	7.57533	-		NO RESULT	3.0375	5.43014e-05	213656	179332	201908	187235	101260	143545	184342	203865	164985	181564	41202.4	60171.2	564269	626845	510997	478976	421639	505026	436147	228801	36.994	25.105		12.3517	5.33248	24.4279	7.11202	6.76569	26.4625		7.42964	4.57424	12.7259	44.0983
M227T176	227.014	228.021	2.92899	-		NO RESULT	3.65097	0.0043546	373452	374182	34088.8	37618	27627.8	19260.4	363342	412022	39862.8	46659.1	45520.2	40395.9	840758	1.04655e+06	264039	272447	609663	608976	375397	397491	112.512	50.8187		0.13807	6.96028	25.2375	8.8789	11.1087	8.43481		15.4208	2.21648	0.0796931	4.04266
M227T242	227.102	226.095	4.02725	+	1::Triethylenemelamine::M+Na::66702 4::Porphobilinogen::M+H:: 76 4::Carbidopa::M+H:: 1500 4::Felbamate monocarboxylate::M+NH4:: 2658 4::Methylsalicyluric acid::M+NH4:: 5670 4::Hydroxyphenylacetylglycine::M+NH4:: 5703 4::N-Benzyloxycarbonylglycine::M+NH4::66027	226,0954 : C00931 : Porphobilinogen : C10H14N2O4	137.673	2.77877e-05	7980.06	15305.1	3760.19	8634.78	5699.72	10350.6	13145.1	2665.7	11011.5	2733.65	13220.5	4095.3	926677	841552	1.40516e+06	1.81178e+06	1.1442e+06	1.10577e+06	905821	908938	53.9577	29.2228		44.4883	55.617	40.9796	93.734	85.1694	74.5273		6.80827	17.8755	2.41533	0.242881
M228T649	228.086	227.079	10.8091	+	3::L-Arogenate::M+H::63566 3::Vanilpyruvic acid::M+NH4::62448 3::5-Hydroxyferulate::M+NH4::64176	227,0794 : C00826 : L-Arogenate : C10H13NO5	3.06679	0.00058995	81561.4	74568.8	22536	46351.9	30263.5	32010.1	93923.8	65264.2	36462.7	43751.3	71689.4	95766	255307	262089	120960	96376.7	207219	182701	137215	157339	44.5079	34.3058		6.33384	48.8922	3.9663	25.461	12.8503	20.3334		1.85365	15.9962	8.89232	9.66194
M229T770	229.012	230.02	12.8333	-		230,0192 : C00117 : D-Ribose 5-phosphate : C5H11O8P 230,0192 : C00199 : D-Ribulose 5-phosphate : C5H11O8P 230,0192 : C00231 : D-Xylulose 5-phosphate : C5H11O8P 230,0192 : C00620 : alpha-D-Ribose 1-phosphate : C5H11O8P 230,0192 : C01101 : L-Ribulose 5-phosphate : C5H11O8P 230,0192 : C01112 : D-Arabinose 5-phosphate : C5H11O8P 230,0192 : C03291 : L-Xylulose 5-phosphate : C5H11O8P 230,0192 : C03736 …	0.893189	0.638288	141305	128536	66512.8	76180.7	159237	175866	118865	120841	74407	68936.7	211609	192138	181308	176689	4145.8	11640.5	152043	124889	135341	127638	39.1091	60.3103		6.69236	9.58175	7.01756	1.16628	5.397	6.82025		1.82485	67.1411	13.8667	4.14216
60	229.118	228.11	12.467	+	3::Prolylhydroxyproline::M+H::58518 3::(S)-ATPA::M+H::69667 4::3-O-Methyl-L-DOPA::M+NH4:: 967 4::Methyldopa::M+NH4:: 1215 4::6-Maleimidocaproic acid::M+NH4::24061 4::3-Methoxytyrosine::M+NH4::58045 4::Enicoflavine::M+NH4::68033	228,111 : C13733 : (S)-ATPA : C10H16N2O4	457.642	3.22851e-05	6251.12	8048.41	5662.07	2006.82	4174.8	4276.79	2006.82	8828.05	4384.39	2006.82	9136.8	2006.82	2.01897e+06	2.03621e+06	3.36151e+06	3.20689e+06	2.07949e+06	2.02411e+06	1.68885e+06	1.52039e+06	55.1703	30.0478		17.775	67.4061	1.70674	89.0335	52.6095	90.485		0.601194	3.32889	1.90871	7.42347
M229T194	229.154	228.147	3.2263	+	3::1-L-Leucyl-L-Proline::M+H:: 4134 3::Pro Leu::M+H::23647 3::Leu Pro::M+H::23645 3::Ile Pro::M+H::23858 3::Pro Ile::M+H::23879 3::L-isoleucyl-L-proline::M+H::62022 3::Isoproterenol::M+NH4:: 852 3::Metaproterenol::M+NH4:: 1176 3::Methoxamine::M+NH4:: 1198 3::Mescaline::M+NH4:: 3346	NO RESULT	1.38547	0.00829907	2.13341e+06	2.1687e+06	1.01107e+06	951040	1.62116e+06	1.69133e+06	1.77608e+06	1.55443e+06	1.22199e+06	1.26373e+06	2.56796e+06	2.18326e+06	2.82451e+06	2.8253e+06	1.72493e+06	1.65988e+06	2.54121e+06	2.50138e+06	2.22025e+06	2.30863e+06	30.4634	19.1693		1.15994	4.32647	2.99581	9.41159	2.37456	11.4505		0.0197675	2.71803	1.11681	2.75953
M230T509	230.113	229.105	8.48517	+	3::Gly Gly Pro::M+H::23558 3::Asn Pro::M+H::23925 3::Pro Asn::M+H::23994 3::Pro Gly Gly::M+H::17686 3::Gly Pro Gly::M+H::17426 4::Levoamine (Chloramphenicol D base)::M+NH4:: 639	NO RESULT	4.29682	0.000797002	87807.4	110919	30068.9	30210.3	81606.4	59899.1	63525.7	59935.1	37165.5	47061	141329	133841	483030	445302	162984	117403	372111	342012	315310	292294	52.0674	39.965		16.447	0.331807	21.6944	4.11301	16.6151	3.84876		5.74752	22.9904	5.96068	5.35692
M231T288	231.045	232.052	4.8021	-		232,0524 : C18251 : Pyrene-4,5-dione : C16H8O2 232,0524 : C18257 : Pyrene-1,6-dione : C16H8O2 232,0524 : C18258 : Pyrene-1,8-dione : C16H8O2	1.4102	0.110608	1.92771e+06	1.96643e+06	1.56833e+06	1.44813e+06	878348	851320	2.00452e+06	2.26173e+06	1.19041e+06	1.17529e+06	1.5608e+06	1.64729e+06	3.5149e+06	3.65575e+06	1.34536e+06	1.0234e+06	2.01301e+06	1.83767e+06	2.02665e+06	1.95727e+06	29.4152	43.376		1.40615	5.6357	2.20984	8.52627	0.903671	3.81262		2.77781	19.2223	6.43952	2.46284
M231T194	231.045	232.052	3.22918	-	1::Pyrene-4,5-dione::M-H::72095 1::Pyrene-1,6-dione::M-H::72101 1::Pyrene-1,8-dione::M-H::72102 8::Hex-Honaucin A::M-H::65488	232,0524 : C18251 : Pyrene-4,5-dione : C16H8O2 232,0524 : C18257 : Pyrene-1,6-dione : C16H8O2 232,0524 : C18258 : Pyrene-1,8-dione : C16H8O2	6.25775	0.000543205	855404	834281	499109	448522	101101	96876.2	842918	893812	390448	406250	220562	252582	4.71001e+06	5.12918e+06	1.85814e+06	1.74981e+06	2.97797e+06	2.87986e+06	2.56509e+06	2.50126e+06	61.7182	40.6975		1.76799	7.54936	3.01821	4.1443	2.805	9.57076		6.02477	4.246	2.36854	1.78183
M231T195	231.079	230.072	3.2513	+	1::epinephryl borate opthalmic solution::M+Na:: 4011 4::Diethyl phenyl phosphate::M+H::69184 5::2E,4E,8Z,10E-dodecatetraenoic acid::M+K::34905 5::2E,6E,8E,10E-dodecatetraenoic acid::M+K::34906 5::2E,6E,8Z,10E-dodecatetraenoic acid::M+K::34907 5::5,11-dodecadiynoic acid::M+K::35118 5::tert-butyl p-Toluate::M+K::45038 5::Thymyl acetate::M+K::68001 5::C12:4n-2,4,8,10::M+K::73915 5::C12:4n-2,4,6,10::…	230,0708 : C11732 : Diethyl phenyl phosphate : C10H15O4P	0.223823	1.43289e-10	490634	438002	370052	363685	557764	604034	519181	433733	483258	437763	618538	499035	138239	110155	47735	60322.2	148273	145430	143662	73970.5	16.8888	38.6045		8.01527	1.22726	5.63231	12.6813	6.98573	15.1223		15.989	16.4737	1.36924	45.2866
M231T699	231.097	230.09	11.6576	+		NO RESULT	1.01189	0.934023	2.68528e+06	2.90765e+06	1.61375e+06	1.63879e+06	2.44226e+06	2.49366e+06	2.76734e+06	2.52669e+06	1.98295e+06	2.0944e+06	4.02267e+06	4.11056e+06	3.47331e+06	3.45877e+06	1.48334e+06	1.42883e+06	3.17131e+06	3.00572e+06	2.4751e+06	2.60886e+06	30.6184	30.7736		5.62298	1.08882	1.47272	6.42856	3.86579	1.52827		0.296722	2.64739	3.79128	3.7207
M232T360	232.128	231.121	5.99683	+	3::Val Asn::M+H::23873 3::Asn Val::M+H::23904 3::Gly Val Gly::M+H::22269 3::Val Gly Gly::M+H::18981 3::Ala Ala Ala::M+H::18355 3::Gly Gly Val::M+H::18321	NO RESULT	68.8253	1.2041e-08	2006.82	2006.82	2006.82	3691.22	7187.41	2006.82	2006.82	3302.2	2006.82	2939.05	2484.17	3263.02	211838	178641	183827	186830	212892	213186	184529	229958	51.0527	9.45403		0	41.8054	79.6853	34.5061	26.6559	19.1652		12.0231	1.14565	0.0974766	15.5002
M232T1127	232.128	231.121	18.7819	+	3::Val Asn::M+H::23873 3::Asn Val::M+H::23904 3::Gly Val Gly::M+H::22269 3::Val Gly Gly::M+H::18981 3::Ala Ala Ala::M+H::18355 3::Gly Gly Val::M+H::18321	NO RESULT	100.653	1.07429e-09	6585.11	6750.25	13660.1	2006.82	6774.14	10236.4	4060.4	3637.43	6022.65	2006.82	2006.82	14965.4	644974	636792	631105	673942	748925	699790	616677	629539	66.9178	6.79524		1.75132	105.191	28.7842	7.77062	70.7299	107.978		0.902678	4.64203	4.79648	1.45962
M233T658	233.113	232.105	10.9688	+	2::Val Asp::M+H::23822 2::Asp Val::M+H::23991 2::N2-Succinyl-L-ornithine::M+H:: 6075 2::4-(Glutamylamino) butanoate::M+H::62824 2::N6-Acetyl-LL-2,6-diaminoheptanedioate::M+H::63453 2::N2-Succinyl-L-ornithine::M+H::63478 2::Boc-Asn::M+H::65591 3::Succinylproline::M+NH4::69170	232,1059 : C01410 : Boc-Asn : C9H16N2O5 232,1059 : C03415 : N2-Succinyl-L-ornithine : C9H16N2O5 232,1059 : C04390 : N6-Acetyl-LL-2,6-diaminoheptanedioate : C9H16N2O5 232,1059 : C15767 : gamma-Glutamyl-gamma-aminobutyrate : C9H16N2O5	5.52574	0.000277549	44484.3	34685.2	20110.6	12466.7	14597.3	30466.5	45013	29774.5	17403.7	32293.7	43854.9	36680	240470	225911	86570.7	99908.1	194343	210565	131074	144076	38.7292	35.3617		17.5042	33.183	49.8016	28.8157	42.3716	12.5994		4.41473	10.1148	5.66589	6.68285
M235T705	235.128	234.121	11.7522	+	3::2,6-Diamino-7-hydroxy-azelaic acid::M+H::69262	234,1216 : C12025 : 2,6-Diamino-7-hydroxy-azelaic acid : C9H18N2O5	5.76652	1.87279e-13	503484	530329	378856	372764	193888	195087	676442	591492	564829	596375	364560	438944	2.49814e+06	2.44955e+06	2.93368e+06	2.79388e+06	2.54843e+06	2.43337e+06	2.6164e+06	2.5131e+06	34.3972	6.82546		3.67226	1.14615	0.43603	9.47503	3.84191	13.092		1.38899	3.45186	3.26646	2.84794
M237T954	236.997	235.99	15.9011	+		235,9908 : C14268 : Fenpiclonil : C11H6Cl2N2	1.26564	0.108721	222573	208413	120361	124354	117126	102109	199750	187309	124126	135224	158430	96917.3	226032	243878	93020.1	120014	224675	196606	189256	222495	29.3432	28.7694		4.64636	2.30789	9.68686	4.54575	6.05145	34.0681		5.37085	17.9196	9.42279	11.4165
M237T608	237.062	238.069	10.1371	-	2::2-Keto-3-deoxyoctonate (KDO)::M-H:: 4143 2::3-Deoxy-D-manno-octulosonate::M-H::63650 4::Xanthopterin-B2::M-H::65749	238,0689 : C01187 : 3-Deoxy-D-manno-octulosonate : C8H14O8 238,0702 : C02333 : Xanthopterin-B2 : C9H10N4O4	0.672929	0.00902551	5.61305e+06	5.95707e+06	5.37922e+06	5.02109e+06	5.48296e+06	4.98843e+06	5.50954e+06	6.10734e+06	5.22488e+06	5.10066e+06	7.48647e+06	7.67348e+06	5.48417e+06	6.26263e+06	2.30609e+06	2.23868e+06	4.66973e+06	4.27769e+06	2.98073e+06	2.97916e+06	15.5689	38.5486		4.20489	4.86966	6.67881	7.27744	1.70137	1.74449		9.37195	2.09781	6.19648	0.0372016
M240T396	240.108	239.101	6.5979	+		239,1018 : C00268 : Dihydrobiopterin : C9H13N5O3 239,1018 : C02953 : 7,8-Dihydrobiopterin : C9H13N5O3 239,1018 : C04244 : 6-Lactoyl-5,6,7,8-tetrahydropterin : C9H13N5O3 239,1018 : C20263 : L-threo-7,8-Dihydrobiopterin : C9H13N5O3	0.874154	0.406485	300256	308595	244438	236881	336392	336372	273870	258723	218832	206084	435603	444022	409460	406275	157606	109269	293018	256319	237120	228942	25.9595	40.6341		1.93697	2.22047	0.00410217	4.02222	4.24283	1.35348		0.552207	25.6143	9.44787	2.4813
M242T636	242.113	241.105	10.6064	+	4::5-Methyldeoxycytidine::M+H::58109 4::3-Hydroxy-DL-kynurenine::M+NH4:: 365 4::Stavudine::M+NH4:: 2495 4::L-3-Hydroxykynurenine::M+NH4::62389 4::5-Hydroxykynurenine::M+NH4::63541	241,1063 : C03592 : 5-Methyl-2'-deoxycytidine : C10H15N3O4	248.011	0.000905108	3502.63	2006.82	2006.82	2006.82	3879.54	3547.2	2006.82	2006.82	3572.52	2006.82	3840.22	2006.82	278906	266435	1.07608e+06	982299	436699	447011	915185	952757	31.9449	51.2049		38.3956	0	6.32844	0	39.6861	44.3439		3.23403	6.44319	1.65029	2.84458
M243T900	243.015	244.022	14.9988	-		NO RESULT	inf	4.45844e-05	0	0	0	0	0	0	0	0	0	0	0	0	133772	87229	152620	154228	227374	152605	227803	115478	0	31.6413		0	0	0	0	0	0		29.7835	0.741041	27.8276	46.2743
M244T509	244.092	243.085	8.48008	+	3::Cytidine::M+H:: 3376	243,0855 : C00475 : Cytidine : C9H13N3O5 243,0855 : C02961 : Cytosine arabinoside : C9H13N3O5 243,0855 : C05711 : gamma-Glutamyl-beta-cyanoalanine : C9H13N3O5	4.83556	0.000535163	222185	234113	85779.6	97617.8	121467	125361	148817	154558	59848.6	59740.4	206467	149843	967588	975653	309445	298854	760040	677246	654797	726418	42.6506	38.243		3.69684	9.12867	2.23121	2.67649	0.12794	22.4744		0.586953	2.46228	8.1465	7.33328
M244T469	244.128	243.121	7.81822	+		NO RESULT	1.26584	0.146261	656255	666496	351557	328589	586173	612568	644550	560356	375458	386349	782172	891361	1.01029e+06	999848	420787	408459	853755	799429	648344	632916	31.3005	32.5391		1.09493	4.77565	3.11394	9.88195	2.02177	9.22697		0.734294	2.1025	4.64731	1.70288
M245T940	244.953	245.96	15.6631	-		NO RESULT	0.752299	0.00250958	2.78601e+06	2.81563e+06	2.4294e+06	2.42465e+06	3.01592e+06	3.21243e+06	2.7308e+06	2.53986e+06	2.39259e+06	2.54784e+06	3.07378e+06	2.93009e+06	1.56448e+06	1.60923e+06	1.75734e+06	1.87602e+06	2.12984e+06	2.28635e+06	2.75776e+06	2.51893e+06	10.1296	21.1161		0.747885	0.138271	4.46191	5.12327	4.44427	3.38477		1.9943	4.61945	5.01195	6.40081
M245T553	245.044	246.051	9.21517	-	2::Phosphatidyl glycerol::M-H:: 186 8::ISOPIMPINELLIN::M-H::43730 8::2,3',4,6-Tetrahydroxybenzophenone::M-H::66383 8::Pimpinellin::M-H::67575	246,0505 : C03274 : Glycerophosphoglycerol : C6H15O8P	7.20632	0.00104698	1.49027e+06	1.45547e+06	550011	542117	594940	577651	980601	1.05018e+06	430886	391781	693227	752538	8.96162e+06	9.70899e+06	2.61134e+06	2.41019e+06	5.83834e+06	5.93177e+06	5.16653e+06	5.05768e+06	47.1793	45.7781		1.67072	1.02229	2.08511	4.84511	6.72227	5.80159		5.66098	5.66497	1.12254	1.50568
M245T706	245.078	246.086	11.0558	-		NO RESULT	1.15961	0.569637	350291	336029	362129	357065	262979	271784	375451	442537	391952	366353	479856	560513	822411	883524	261292	225459	491256	446075	126632	266207	21.8716	63.7689		2.93885	0.995883	2.32845	11.5985	4.77416	10.964		5.06626	10.4109	6.81674	50.2469
M245T583	245.112	244.105	9.7	+	4::Pro Glu::M+H::23678 4::Glu Pro::M+H::23663 4::L-Arogenate::M+NH4::63566	NO RESULT	144.248	0.00146935	17250.5	16109.4	27627.1	19852.8	28906.3	26795.9	24547.7	12191.9	14499	15950.5	18952.9	21552.6	1.33727e+06	1.42836e+06	5.43134e+06	5.42162e+06	2.12899e+06	2.10751e+06	2.71971e+06	2.91232e+06	27.1835	55.5506		4.83774	23.1559	5.35805	47.561	6.74159	9.07635		4.65822	0.126708	0.716941	4.83647
M245T299	245.112	244.105	4.97766	+	3::Pro Glu::M+H::23678 3::Glu Pro::M+H::23663 3::L-Arogenate::M+NH4::63566	NO RESULT	95.4243	0.00138277	6665.13	14059.3	13636.4	7895.65	9243.87	10024.2	21274.8	17987.8	18705.6	2006.82	8858.96	16939.2	565532	571835	2.21207e+06	2.10813e+06	860775	886743	1.08219e+06	1.08325e+06	46.8502	54.7636		50.4569	37.7049	5.72731	11.8395	114.017	44.2945		0.783731	3.4024	2.10155	0.0692408
[truncated: 204 more rows]

## Sheet: Table S-7
Table S-7 Identified metabolites in Acinetobacter baylyi ADP1 metabolome. The table contains the following information: (i) XCMS id; (ii) detected mass; (iii) mass of the neutral compound; (iv) chromatographic retention time; (v) ppm deviation between detected and theoretical masses for assumed metabolite; (vi) putative metabolite identification; (vii) ionisation mode; (viii) annotation status: a…
[truncated: 106 more rows]

[truncated: 1 more sheets: Table S-9]
